# Supplementary material for: The analysis of the pyroptosis-related genes and hub gene TP63 ceRNA axis in osteosarcoma
Source: Front Immunol. 2022 Nov 1;13:974916. doi: 10.3389/fimmu.2022.974916 (PMC9664215; doi:10.3389/fimmu.2022.974916)
Supplement: Supplementary file 2 [file Table_2.xls]

## Sheet: TP63(1)
group	TP63	β-actin	△Ct	blank△Ct mean	-△△Ct	2-△△Ct	2-△△Ct mean	STDEV
U2OS nontransfected	21.52	16.18	5.34	5.42667	0.0866667	1.06191	1.00354	0.101107
	21.5	16.16	5.34		0.0866667	1.06191
	21.52	15.92	5.6		-0.173333	0.886791
U2OS NC transfected	21.48	16.05	5.43		-0.00333333	0.997692	0.989812	0.0618002
	21.46	16.1	5.36		0.0666667	1.04729
	21.37	15.83	5.54		-0.113333	0.92445
U2OS TP63 shRNA-1	23.3	16.26	7.04		-1.61333	0.326842	0.308545	0.0260842
	23.34	16.07	7.27		-1.84333	0.278677
	23.18	16.11	7.07		-1.64333	0.320116
U2OS TP63 shRNA-2	22.57	16	6.57		-1.14333	0.452712	0.459061	0.00636379
	22.78	16.25	6.53		-1.10333	0.46544
	22.65	16.1	6.55		-1.12333	0.459032
U2OS TP63 shRNA-3	22.84	16.19	6.65		-1.22333	0.428292	0.422523	0.0126593
	22.91	16.27	6.64		-1.21333	0.431271
	23	16.28	6.72		-1.29333	0.408007
U2OS TP63 shRNA-4	23.1	16.25	6.85		-1.42333	0.37285	0.345155	0.0356334
	23.1	16.19	6.91		-1.48333	0.357661
	23.09	15.95	7.14		-1.71333	0.304955
group	2-△△Ct mean	STDEV
U2OS nontransfected	1.00354	0.101107
U2OS NC transfected	0.989812	0.0618002
U2OS TP63 shRNA-1	0.308545	0.0260842
U2OS TP63 shRNA-2	0.459061	0.00636379
U2OS TP63 shRNA-3	0.422523	0.0126593
U2OS TP63 shRNA-4	0.345155	0.0356334
group	sequence
TP63 shRNA-1	CAGGTTGGCACTGAATTCACG
TP63 shRNA-2	CCACTGAACTGAAGAAACTCT
TP63 shRNA-3	GGCCGTGAGACTTATGAAATG
TP63 shRNA-4	GAGCCAACATTCCCATGATGG

## Sheet: TP63(2)
goup	TP63	β-actin	△Ct	blank△Ct mean	-△△Ct	2-△△Ct	2-△△Ct mean	STDEV
143B nontransfected	22.15	16.23	5.92	5.92	0	1	1.00006	0.0138635
	22.12	16.18	5.94		-0.02	0.986233
	22.06	16.16	5.9		0.02	1.01396
143B NC transfected	21.93	15.96	5.97		-0.05	0.965936	1.02962	0.0683917
	22	16.11	5.89		0.03	1.02101
	22.04	16.26	5.78		0.14	1.10191
143B TP63 siRNA-1	23.67	16.18	7.49		-1.57	0.336808	0.319606	0.0149367
	23.8	16.2	7.6		-1.68	0.312083
	23.88	16.27	7.61		-1.69	0.309927
143B TP63 siRNA-2	23.07	16.14	6.93		-1.01	0.496546	0.49545	0.0086275
	23.04	16.08	6.96		-1.04	0.486327
	22.94	16.03	6.91		-0.99	0.503478
143B TP63 siRNA-3	23.21	15.95	7.26		-1.34	0.395021	0.435232	0.0348598
	23.13	16.08	7.05		-1.13	0.456916
	23.12	16.06	7.06		-1.14	0.45376
143B TP63 siRNA-4	23.49	16.13	7.36		-1.44	0.368567	0.377385	0.0152728
	23.43	16.07	7.36		-1.44	0.368567
	23.41	16.15	7.26		-1.34	0.395021
group	2-△△Ct mean	STDEV
143B nontransfected	1.00006	0.0138635
143B NC transfected	1.02962	0.0683917
143B TP63 siRNA-1	0.319606	0.0149367
143B TP63 siRNA-2	0.49545	0.0086275
143B TP63 siRNA-3	0.435232	0.0348598
143B TP63 siRNA-4	0.377385	0.0152728

## Sheet: LAMTOR5-AS1(1)
group	LAMTOR5-AS1	β-actin	△Ct	blank△Ct mean	-△△Ct	2-△△Ct	2-△△Ct mean	STDEV
143B nontransfected	23.03	15.64	7.39	7.34333	-0.0466667	0.968171	1.00033	0.0312082
	22.99	15.65	7.34		0.00333333	1.00231
	22.97	15.67	7.3		0.0433333	1.03049
143B NC transfected	23.07	15.58	7.49		-0.146667	0.903335	0.974114	0.06479
	23.03	15.73	7.3		0.0433333	1.03049
	23.13	15.77	7.36		-0.0166667	0.988514
143B LAMTOR5-AS1 siRNA-1	23.96	15.49	8.47		-1.12667	0.457973	0.498951	0.0435162
	24.04	15.82	8.22		-0.876667	0.544624
	24	15.64	8.36		-1.01667	0.494257
143B LAMTOR5-AS1 siRNA-2	24.65	15.7	8.95		-1.60667	0.328356	0.298721	0.0259648
	24.74	15.6	9.14		-1.79667	0.287839
	24.67	15.49	9.18		-1.83667	0.279968
143B LAMTOR5-AS1 siRNA-3	24.47	15.64	8.83		-1.48667	0.356836	0.379268	0.0194263
	24.5	15.8	8.7		-1.35667	0.390483
	24.35	15.65	8.7		-1.35667	0.390483
group	2-△△Ct mean	STDEV
143B nontransfected	1.00033	0.0312082
143B NC transfected	0.974114	0.06479
143B LAMTOR5-AS1 siRNA-1	0.498951	0.0435162
143B LAMTOR5-AS1 siRNA-2	0.298721	0.0259648
143B LAMTOR5-AS1 siRNA-3	0.379268	0.0194263
group	sense（5'-3'）	antisense（5'-3'）
LAMTOR5-AS1 siRNA-1	GGAAAGGAACUCUAUGGUUTT	AACCAUAGAGUUCCUUUCCTT
LAMTOR5-AS1 siRNA-2	GCAGAGCGCAAAGAUUUCUTT	AGAAAUCUUUGCGCUCUGCTT
LAMTOR5-AS1 siRNA-3	GCCUGUGGACAAAUCCUCUTT	AGAGGAUUUGUCCACAGGCTT

## Sheet: LAMTOR5-AS1(2)
group	LAMTOR5-AS1	β-actin	△Ct	blank△Ct mean	-△△Ct	2-△△Ct	2-△△Ct mean	STDEV
U2OS nontransfected	23.31	15.62	7.69	7.69667	0.00666667	1.00463	1.0004	0.0347775
	23.52	15.77	7.75		-0.0533333	0.963707
	23.37	15.72	7.65		0.0466667	1.03288
U2OS NC transfected	23.19	15.63	7.56		0.136667	1.09936	1.02189	0.0979984
	23.23	15.61	7.62		0.0766667	1.05458
	23.38	15.55	7.83		-0.133333	0.911722
U2OS LAMTOR5-AS1 siRNA-1	24.24	15.73	8.51		-0.813333	0.569066	0.519384	0.0519442
	24.4	15.77	8.63		-0.933333	0.523647
	24.31	15.51	8.8		-1.10333	0.46544
U2OS LAMTOR5-AS1 siRNA-2	25.05	15.85	9.2		-1.50333	0.352737	0.319716	0.0321546
	25.2	15.85	9.35		-1.65333	0.317905
	25.25	15.76	9.49		-1.79333	0.288505
U2OS LAMTOR5-AS1 siRNA-3	24.55	15.72	8.83		-1.13333	0.455861	0.451432	0.0328613
	24.45	15.7	8.75		-1.05333	0.481854
	24.54	15.58	8.96		-1.26333	0.41658
group	2-△△Ct mean	STDEV
U2OS nontransfected	1.0004	0.0347775
U2OS NC transfected	1.02189	0.0979984
U2OS LAMTOR5-AS1 siRNA-1	0.519384	0.0519442
U2OS LAMTOR5-AS1 siRNA-2	0.319716	0.0321546
U2OS LAMTOR5-AS1 siRNA-3	0.451432	0.0328613
