# Supplementary material for: The analysis of the pyroptosis-related genes and hub gene TP63 ceRNA axis in osteosarcoma
Source: Front Immunol. 2022 Nov 1;13:974916. doi: 10.3389/fimmu.2022.974916 (PMC9664215; doi:10.3389/fimmu.2022.974916)
Supplement: Supplementary file 3 [file Table_3.xlsx]

## Sheet: Sheet1
name	sequence	primers count	Tm	gene count
TP63 F	GATGGTGCGACAAACAA	17	49.7	152
TP63 R	GGACTGGTGGACGAGGA	17	52.9
LAMTOR5-AS1 F	AGATGGGTGTTACTGATTC	19	45.9	186
LAMTOR5-AS1 R	CAGGCTTACAAGAGGGT	17	46.8
β-actin F	GGCACCCAGCACAATGAA	18	57.7	168
β-actin R	TAGAAGCATTTGCGGTGG	18	55.1
