# Supplementary material for: The analysis of the pyroptosis-related genes and hub gene TP63 ceRNA axis in osteosarcoma
Source: Front Immunol. 2022 Nov 1;13:974916. doi: 10.3389/fimmu.2022.974916 (PMC9664215; doi:10.3389/fimmu.2022.974916)
Supplement: Supplementary file 4 [file Table_4.xlsx]

## Sheet: Sheet1
ID	TARGET_TARGET-40-PASUUH	TARGET_TARGET-40-PAUTWB	TARGET_TARGET-40-PAKUZU	TARGET_TARGET-40-0A4I0S	TARGET_TARGET-40-PARJXU	TARGET_TARGET-40-PAPWWC	TARGET_TARGET-40-PAUUML	TARGET_TARGET-40-PAMHLF	TARGET_TARGET-40-PAUBIT	TARGET_TARGET-40-PASFCV	TARGET_TARGET-40-PARDAX	TARGET_TARGET-40-0A4I4O	TARGET_TARGET-40-0A4I48	TARGET_TARGET-40-PASEFS	TARGET_TARGET-40-PARKAF	TARGET_TARGET-40-PATUXZ	TARGET_TARGET-40-PAMHYN	TARGET_TARGET-40-PASEBY	TARGET_TARGET-40-PANMIG	TARGET_TARGET-40-PAKFVX	TARGET_TARGET-40-PASNZV	TARGET_TARGET-40-0A4I4M	TARGET_TARGET-40-PAMYYJ	TARGET_TARGET-40-PAVECB	TARGET_TARGET-40-0A4I42	TARGET_TARGET-40-PASYUK	TARGET_TARGET-40-PALECC	TARGET_TARGET-40-PAMLKS	TARGET_TARGET-40-PANSEN	TARGET_TARGET-40-PALHRL	TARGET_TARGET-40-PANZHX	TARGET_TARGET-40-PALKDP	TARGET_TARGET-40-0A4I65	TARGET_TARGET-40-0A4I6O	TARGET_TARGET-40-PALFYN	TARGET_TARGET-40-PATPBS	TARGET_TARGET-40-PAPXGT	TARGET_TARGET-40-0A4I4E	TARGET_TARGET-40-0A4HLD	TARGET_TARGET-40-PAUYTT	TARGET_TARGET-40-0A4I0W	TARGET_TARGET-40-PARFTG	TARGET_TARGET-40-0A4HX8	TARGET_TARGET-40-PAUTYB	TARGET_TARGET-40-PATMXR	TARGET_TARGET-40-PAPKWD	TARGET_TARGET-40-PAPNVD	TARGET_TARGET-40-PATMPU	TARGET_TARGET-40-PAPFLB
BAK1	7.64451	7.68942	7.53534	7.83226	7.50277	7.5772	7.59605	7.92395	7.86165	7.90868	7.39036	7.66987	7.74354	7.4622	7.5445	7.47332	7.25611	7.4953	7.5684	7.80172	7.71889	7.81828	7.50892	7.43557	7.14427	7.68406	7.51201	7.55036	7.46146	7.92185	7.78996	7.65153	7.66631	7.22568	7.6358	7.7302	7.40483	7.40543	7.25161	7.37817	7.4867	7.32908	7.21298	7.76011	7.07969	7.47208	7.18109	7.6927	7.51224
BAX	7.15995	7.21645	6.96382	7.35682	7.15493	7.14465	7.05574	6.97395	7.05051	7.16655	7.11141	7.15307	7.11067	7.22547	6.91305	7.24974	7.08321	7.31428	7.06068	7.25258	7.05177	7.11331	7.2877	6.88909	7.12275	7.29175	7.26147	7.26176	6.97636	7.24645	7.32121	7.14549	6.98736	6.94605	7.08064	7.0723	7.33022	6.90771	7.14684	6.55258	6.87033	7.15194	6.88372	7.3677	6.71964	6.83475	7.35203	6.89027	7.13109
CASP1	6.88011	6.84893	5.96618	6.80485	5.50112	6.61812	4.05712	6.41125	6.13042	6.83394	5.7492	5.65395	6.31198	4.52976	5.68102	5.54193	7.03079	7.22892	5.86581	5.83953	6.98003	6.8883	5.80314	4.81894	6.36917	7.32698	5.81179	5.21007	5.92222	6.31104	6.80406	4.82534	5.80685	5.30559	6.8502	5.93686	7.24415	5.04547	2.34593	5.40122	5.86512	6.74269	4.93048	6.72145	6.59301	5.25239	2.76215	6.33247	6.43053
CASP3	6.84729	7.37521	7.5355	7.38619	7.65207	7.10074	7.34611	7.48765	7.38278	7.30778	7.28644	7.49027	7.17086	7.67153	7.26133	7.47107	7.38407	7.67287	7.5043	7.18304	7.49235	7.66585	7.42232	7.35719	7.23955	7.68621	7.54202	6.98751	7.3039	7.47804	7.36683	7.66261	7.48667	7.38929	7.6555	7.56522	7.56632	7.21676	6.26572	7.27437	7.42144	7.52027	7.59332	7.60873	7.54983	7.20281	7.51134	7.44689	7.62267
CASP4	6.91148	6.51975	7.38587	6.87771	6.6559	7.20306	5.90104	6.75723	6.58756	6.808	6.58494	6.2523	6.53872	5.65574	7.26468	7.0902	6.68814	7.187	6.00798	6.92301	7.16069	6.85176	6.43524	4.63721	7.00541	7.041	6.91336	5.44435	6.46523	7.00915	6.97692	6.47888	6.20493	6.55061	7.04191	6.94982	7.30404	6.05226	6.28695	6.49143	6.5649	7.14438	5.61927	7.00601	6.54418	6.37923	6.18645	6.93245	6.91129
CASP5	4.0805	3.61401	3.9264	4.12731	3.06404	6.14242	2.72121	3.32459	4.91669	5.43429	4.98764	2.83131	5.39607	2.97902	7.34216	6.95941	5.73025	6.83473	3.24695	4.54021	6.5207	4.43747	2.79776	2.43519	7.432	4.69419	4.42941	2.7525	2.58193	5.35085	5.07052	2.65308	4.61415	4.64634	4.50761	5.02957	5.85619	2.43578	2.86879	4.88199	3.38889	5.16558	2.52739	7.00643	5.96259	3.35668	3.17026	7.66001	4.08469
CHMP2A	8.07901	7.84901	8.0115	7.91604	7.71233	7.85046	7.5397	7.87422	7.32319	7.84926	7.58166	7.81748	7.80797	7.66529	7.5393	7.46911	7.93026	7.70126	7.58289	7.8159	7.53419	7.58709	7.39924	7.83068	7.7192	7.91547	7.97028	8.09264	7.4581	8.16817	7.96562	7.76103	7.25203	7.94913	7.94699	7.46711	7.93323	7.66487	6.97044	7.92947	7.39581	7.55563	7.40991	7.9197	7.27919	7.38755	7.28575	7.42271	7.46465
CHMP2B	6.851	7.39839	7.70166	7.82077	8.47518	6.72481	7.16007	7.73938	8.04184	7.86575	6.98219	7.6662	7.14768	7.96048	7.21091	7.3046	6.98613	7.16723	7.63281	7.14908	7.51361	7.32876	6.87291	7.39604	7.0926	7.8504	7.75926	7.02911	7.32721	6.81497	7.50955	7.32267	7.63143	7.67502	7.4913	7.75954	7.61226	6.62837	5.75683	7.61614	8.00416	7.2697	7.64175	6.69751	7.09208	6.77341	7.11581	7.42219	7.16411
CHMP4A	7.31791	6.74175	6.15641	6.54453	6.10328	6.22519	6.2214	7.19777	5.83372	6.49445	6.01688	7.31762	4.5241	6.43061	6.07589	5.94053	7.30884	6.79397	6.40431	6.76939	5.65196	5.83845	6.40575	5.07126	6.24927	6.63338	6.5666	6.92522	7.51426	5.47113	6.3958	5.22997	6.56794	6.87044	6.73414	6.12464	7.10462	5.92631	5.5738	5.64336	4.85397	6.56135	5.7058	7.15436	6.23621	5.13711	5.88474	6.35462	6.24583
CHMP4B	8.25714	8.28998	8.01556	8.20626	8.48818	8.22266	8.20392	8.17067	8.68331	8.24618	7.89346	8.10239	8.16255	8.46671	7.97555	8.20805	8.07572	8.2247	8.46874	8.26768	8.00047	8.09865	8.17049	8.06312	8.42903	8.37365	8.28466	8.06907	8.56855	8.31651	8.31691	7.68873	8.06326	8.21496	8.21227	8.33418	8.33423	8.22293	8.24151	8.19645	7.64111	8.01514	8.03125	8.15478	8.15496	8.17738	8.36355	8.09155	8.01198
CHMP4C	7.16632	6.68354	6.46945	2.98728	2.46446	7.52268	3.53843	6.59285	3.30888	3.43791	7.86701	6.68992	7.36931	7.22928	7.50077	7.75827	6.94786	7.33082	2.53196	7.34588	6.53856	7.01733	6.61075	2.50572	7.68718	4.53749	6.90108	5.04077	5.66409	7.03899	4.95084	7.4181	6.80326	4.75847	2.68811	6.71719	7.08731	2.47951	2.58788	3.27734	2.81075	7.55276	6.30688	7.44095	7.10674	7.51272	7.7534	7.78641	4.22043
CHMP6	7.69329	7.38904	7.05692	7.25813	7.03822	7.26975	7.30181	7.46952	7.12494	7.18325	7.33076	7.03901	7.47778	6.17592	7.03935	7.15066	6.76261	7.14552	7.28951	7.34114	7.04455	7.47872	7.48488	7.27437	6.94985	7.16236	7.05921	7.15145	7.44029	7.4629	6.9589	7.38781	7.22711	7.06224	7.53901	6.81266	6.95245	7.2309	6.97753	7.312	7.29691	7.53315	7.56964	7.21207	6.66069	6.71946	7.34805	6.83954	7.23855
CHMP7	7.61921	7.27518	7.52846	7.54237	7.0039	7.39234	7.38771	7.3009	7.19319	7.26884	7.59645	7.43168	7.12585	7.63957	6.75777	7.14044	7.18875	7.17971	7.73341	7.54493	7.49777	7.15331	7.78379	7.09441	7.71067	7.64215	7.42503	7.51243	7.25595	7.30451	7.45456	7.21556	7.57931	7.47252	7.43271	7.43541	7.03226	7.09567	6.93489	7.59148	7.39912	7.65102	7.6382	7.57928	7.80804	6.98021	6.87998	6.88629	7.66914
CYCS	7.65454	7.41482	7.3286	7.66855	7.36365	7.8489	7.38949	7.56459	8.03306	7.99715	7.70732	7.61999	7.23805	8.17276	8.10182	7.68996	7.65228	7.67917	7.50926	7.61353	7.7649	7.59948	7.35602	7.40063	7.56605	7.59786	7.78779	7.84554	7.49224	7.41845	7.66905	7.37602	7.1482	7.93217	7.76877	7.74678	7.69988	7.1042	7.51886	7.31975	7.17399	7.55664	7.20036	7.6608	7.74733	7.84103	7.4133	7.74926	8.28029
GZMB	7.83084	4.05546	6.09892	8.15044	5.98764	4.62342	2.40658	3.85441	5.20465	5.57321	3.55505	3.31617	5.11793	2.73394	2.88637	2.96923	3.7189	6.43162	6.09869	4.41977	5.72098	5.44607	8.40184	4.32639	3.84661	7.76742	7.5435	3.09414	3.57844	6.095	6.8745	3.08917	7.74775	4.50194	6.40928	8.09903	5.58177	4.31175	8.11686	2.86193	6.38559	5.52372	4.43029	7.24685	2.40074	3.28086	2.5628	2.83597	6.81921
HMGB1	6.95023	7.2755	6.93508	7.31222	7.22682	6.83166	7.20301	6.84717	7.00931	7.03737	7.4514	7.31969	6.68916	7.84972	7.15804	7.29096	7.49894	7.27257	6.99639	7.10937	7.2	6.976	6.8395	6.83675	6.92989	7.42479	7.53268	7.23285	6.53273	7.27483	7.05981	7.5342	6.98258	7.20506	7.15186	7.34661	7.26449	6.88627	7.28647	7.72856	6.86404	7.57185	7.42911	7.34401	7.38642	7.03483	7.4259	7.46901	7.56051
IL18	8.60818	8.85425	7.04655	8.97324	6.64872	8.16068	5.20427	7.85557	8.05094	9.19727	7.83929	7.75917	8.24573	5.21936	7.3244	6.27552	8.28742	8.45174	8.05723	7.31447	8.5145	8.60172	7.49544	7.5961	7.87307	9.41648	7.52582	6.98145	7.49113	7.76092	8.8449	5.8097	8.10164	6.27625	8.25738	7.52897	8.74576	6.41995	4.00724	5.70404	8.22734	8.67302	6.96533	9.09292	7.8593	7.3315	7.35859	8.90596	8.7132
IL1A	2.64622	2.87401	3.71498	3.00904	3.15203	2.66235	3.09767	2.99967	3.07682	3.76272	2.64804	2.91969	2.83376	2.66584	3.06467	3.06639	3.32751	2.72095	3.02953	2.64669	2.99689	3.09859	3.23616	2.65637	2.96482	2.92683	2.65023	2.65035	3.16489	2.65117	3.28458	2.97329	3.31745	3.36509	3.02426	2.99365	2.89021	3.06585	2.68806	2.65661	3.45422	3.23326	2.81287	3.0874	3.20835	3.15365	2.74327	2.95198	2.83496
IL1B	5.08826	4.28757	4.56694	5.77325	5.0662	4.32292	4.3505	5.47176	5.20449	6.67032	2.97584	6.28185	6.92177	2.60579	4.73709	2.51383	5.08144	4.77371	5.1836	4.18717	5.54894	6.59792	3.40333	3.61317	5.05462	5.81426	6.1503	3.13174	4.58638	5.86212	6.18477	3.62169	2.82697	4.50382	6.40733	4.21244	2.89641	5.23742	5.24873	3.01319	5.41842	5.53189	3.36693	4.61677	6.35772	3.28936	2.61484	5.23958	6.38743
IRF1	8.26307	7.82597	7.36991	7.50191	8.30761	7.67564	6.38677	7.25288	7.69863	7.69832	6.61944	7.33965	7.39448	5.01418	7.21135	6.8608	7.94085	8.17565	7.49963	7.52272	7.7493	7.95086	7.63786	7.50321	7.17347	8.50383	7.94046	5.87348	7.19437	7.24111	8.03893	6.92362	6.5504	7.42051	8.34767	7.06508	7.97821	6.68671	5.65747	7.99978	7.43523	7.79277	6.38642	8.09035	7.33196	6.37509	5.90842	6.99721	7.08671
IRF2	6.62762	7.09968	7.10228	7.11233	6.67384	6.94936	6.45116	7.01107	7.00039	6.91345	6.83395	6.847	6.92126	6.2692	6.8631	6.63774	6.71888	7.17615	7.00547	6.84732	6.91892	7.12379	6.91425	7.01455	6.93119	7.19419	6.94977	6.3376	6.565	6.86325	6.9218	7.00767	6.91974	6.55191	7.02442	6.9694	7.08703	6.63594	4.56607	6.75035	6.85677	6.89273	7.06535	7.06152	7.10264	6.93097	7.04236	6.83169	6.84752
AIM2	6.65318	3.1361	6.12396	7.27666	8.3303	4.89624	2.40693	6.86286	7.55356	8.03912	3.19197	4.21496	4.25395	2.43613	2.85706	3.2091	5.39493	5.83483	7.98821	6.036	6.34785	4.5701	3.13811	7.86478	4.71877	7.84834	7.11433	2.71887	6.05762	4.83505	7.99381	2.50462	7.09991	8.25006	7.78984	7.32271	5.84555	2.78914	8.11804	4.01806	7.07201	4.40683	6.21558	6.08872	2.7157	3.16416	2.57674	3.06038	7.40672
CASP6	6.66576	6.31724	6.50606	6.58812	6.14819	7.3174	6.94771	6.71084	6.45827	6.88966	6.34721	6.93056	6.3272	7.05814	6.60429	6.46033	6.17159	6.79955	6.64364	6.54626	6.66974	6.77356	6.35366	6.65376	5.34925	6.82539	6.51055	6.478	6.96246	6.86184	6.93631	6.67867	6.62277	6.53318	6.23419	6.43715	6.76857	6.45749	6.31449	6.97942	6.82732	6.63399	6.08292	6.81555	5.99129	6.27562	5.38213	6.5328	6.93683
CASP8	5.42838	6.08381	5.53113	6.28044	6.0301	6.33528	5.61697	6.42745	5.79306	5.96002	5.86607	5.73553	6.0116	5.10023	6.14072	5.40773	5.64454	6.44768	5.16913	5.48015	6.17784	6.30563	5.65623	5.68718	5.88847	6.10052	5.92919	4.9928	5.47703	5.78027	5.58691	6.26843	5.71488	5.10762	5.82018	6.031	6.45642	5.45231	5.12238	5.52291	5.60602	6.58414	5.35285	6.2695	5.98227	5.30528	4.94794	6.47119	5.85779
CASP9	6.30929	6.2328	5.66935	6.84426	6.36716	6.81766	7.18256	6.52755	6.14812	6.12472	6.42059	5.86827	6.80969	6.48	6.14079	6.42926	4.85026	6.00089	6.58526	7.08749	6.03895	6.18485	6.81148	6.04871	6.6005	6.21283	6.58268	5.5519	6.10261	7.01748	6.66078	6.58458	6.24942	5.91104	6.75514	6.38754	6.80639	6.17837	6.86719	5.41256	6.15243	6.32087	6.4096	6.38195	6.40345	6.53252	4.17061	6.44766	5.92417
GPX4	9.23288	9.44362	9.03526	9.39362	9.0203	9.42627	9.28359	9.57944	9.7198	9.15698	9.25534	8.84732	9.47029	9.29978	9.10909	9.48689	9.17987	9.41764	9.12611	9.30355	9.1158	9.29069	9.3132	9.15001	9.01026	9.12641	9.29305	9.23699	9.4312	9.62047	9.1359	8.80645	9.50202	9.08888	9.43133	9.26231	9.4561	9.28449	9.27914	9.42558	9.1533	9.32443	9.14455	9.48594	9.02717	8.99979	9.24559	8.97827	9.11467
IL6	2.97045	3.04202	4.29325	5.59263	8.17527	3.04938	2.59502	3.445	4.01346	6.48409	2.79124	3.18644	5.76479	2.96185	3.03035	2.63075	2.58636	2.86447	2.99795	3.69973	3.08448	3.61867	2.83326	2.60161	2.67173	7.10998	6.08316	2.59534	2.58932	3.0145	6.01311	2.6892	2.87806	4.63395	3.09324	4.71608	3.02973	5.09738	8.46418	3.00327	4.34408	4.59886	2.68817	2.79344	2.589	3.80846	2.6149	2.7066	3.50229
GZMA	8.70131	7.87367	5.60264	7.1384	6.35649	8.34099	3.40981	6.73726	7.00445	7.67823	5.61351	7.65656	5.71542	4.2868	8.46457	2.74457	7.80939	8.92129	5.6938	4.83296	7.12543	7.0871	7.05481	5.67346	6.66498	8.53815	7.6281	5.12098	4.96155	5.81436	7.61096	4.12589	5.68778	5.88706	8.01935	7.521	7.96216	2.93641	8.45448	3.86009	3.47329	6.70223	6.63886	7.88624	5.70409	6.56121	6.96979	4.6462	5.97259
[truncated: 92 more columns]
