# Supplementary material for: The analysis of the pyroptosis-related genes and hub gene TP63 ceRNA axis in osteosarcoma
Source: Front Immunol. 2022 Nov 1;13:974916. doi: 10.3389/fimmu.2022.974916 (PMC9664215; doi:10.3389/fimmu.2022.974916)
Supplement: Supplementary file 5 [file Table_5.xlsx]

## Sheet: Sheet1
id	logFC	AveExpr	t	P.Value	adj.P.Val	B
AIM2	-3.24623	5.79591	-18.2805	4.91909e-39	3.55404e-35	76.0742
C1S	-1.26328	7.05484	-8.53286	2.02335e-14	7.30936e-11	22.2474
C2	-1.30669	6.73668	-8.37917	4.8493e-14	8.92976e-11	21.4082
GZMB	-1.84359	5.10792	-8.37577	4.94381e-14	8.92976e-11	21.3896
LPXN	-0.816047	7.10348	-8.06252	2.88999e-13	4.17604e-10	19.6946
GLIPR1	-0.956906	7.26013	-7.97681	4.66663e-13	5.6194e-10	19.2347
KYNU	-1.27591	4.59044	-7.92964	6.07013e-13	6.26525e-10	18.9823
CFB	-1.35073	4.55171	-7.85852	9.01396e-13	8.14073e-10	18.6029
LILRB3	-1.14254	5.2045	-7.45073	8.47859e-12	5.62236e-09	16.4527
FPR1	-1.47956	5.71712	-7.44897	8.55999e-12	5.62236e-09	16.4435
CST7	-1.37848	5.92931	-7.3765	1.26852e-11	7.63758e-09	16.0663
CCL2	-1.40707	6.55582	-7.16352	3.993e-11	2.00314e-08	14.9671
GBP1	-1.0745	7.01433	-7.15592	4.15877e-11	2.00314e-08	14.9281
ARHGAP22	-0.94918	5.5297	-7.13018	4.77193e-11	2.05987e-08	14.7963
CD82	-0.594828	7.21055	-7.11597	5.1479e-11	2.06631e-08	14.7236
IL4I1	-1.05265	6.09591	-7.09763	5.67699e-11	2.15875e-08	14.6299
GBP5	-1.49683	4.83861	-7.06426	6.78064e-11	2.44951e-08	14.4597
ARHGAP30	-0.755377	6.3558	-6.85955	1.99973e-10	6.28177e-08	13.4238
C1RL	-0.956191	6.11878	-6.84618	2.14505e-10	6.45749e-08	13.3566
ISG20	-1.03481	6.11193	-6.81463	2.53051e-10	7.31318e-08	13.1984
GBP2	-1.07193	7.51661	-6.80697	2.63385e-10	7.31905e-08	13.1601
C15orf48	-1.24714	5.54726	-6.73842	3.76627e-10	1.00783e-07	12.8177
FMNL1	-0.62276	6.29086	-6.72186	4.10497e-10	1.05923e-07	12.7353
CCL8	-1.63423	5.90309	-6.64266	6.18873e-10	1.54185e-07	12.3425
C3AR1	-0.817511	6.6747	-6.63441	6.45834e-10	1.55538e-07	12.3017
FOSL1	-0.815971	6.58435	-6.60365	7.56929e-10	1.76413e-07	12.1499
IER3	-0.785351	8.24927	-6.58444	8.35667e-10	1.88678e-07	12.0552
FCER1G	-0.708882	8.62607	-6.56918	9.03866e-10	1.97892e-07	11.9802
CDCP1	-0.983518	5.36055	-6.53272	1.08995e-09	2.19545e-07	11.8011
HRH1	-0.798481	6.37153	-6.52946	1.10834e-09	2.19545e-07	11.7851
KAZALD1	0.742847	7.60443	6.52666	1.12431e-09	2.19545e-07	11.7715
C1R	-0.669506	7.07102	-6.51733	1.17937e-09	2.24236e-07	11.7257
MSC	-1.17536	6.54583	-6.50374	1.26433e-09	2.34226e-07	11.6592
CA12	-1.48766	6.56121	-6.49558	1.31823e-09	2.38106e-07	11.6193
FCGR2A	-0.711503	6.84994	-6.43315	1.81245e-09	3.14681e-07	11.3149
LY96	-0.625661	7.76319	-6.42756	1.86475e-09	3.14681e-07	11.2877
CXCL13	-1.76116	5.37758	-6.4267	1.87284e-09	3.14681e-07	11.2836
CD2	-1.44569	5.22354	-6.41542	1.9834e-09	3.18542e-07	11.2288
CCL5	-0.960458	6.83714	-6.41536	1.984e-09	3.18542e-07	11.2285
CCR7	-1.03734	4.07414	-6.38952	2.262e-09	3.55282e-07	11.1031
CCL18	-1.57859	4.91311	-6.37056	2.49018e-09	3.82798e-07	11.0113
CH25H	-1.58538	5.74703	-6.35004	2.76255e-09	4.15821e-07	10.9121
FNBP1	-0.608921	7.19204	-6.32437	3.14479e-09	4.63697e-07	10.7883
GPR84	-1.09212	5.04173	-6.30102	3.53745e-09	5.01139e-07	10.6759
C5AR1	-0.744431	6.6864	-6.29567	3.63401e-09	5.04917e-07	10.6502
IL6	-1.38919	3.99344	-6.27799	3.97179e-09	5.41438e-07	10.5653
ACTG2	-1.86353	5.9335	-6.26681	4.20127e-09	5.62115e-07	10.5116
CLEC5A	-1.24066	5.27035	-6.22081	5.29013e-09	6.94931e-07	10.2915
CXCR3	-1.1578	4.55012	-6.19117	6.13421e-09	7.77538e-07	10.1502
FAP	-1.24561	7.25418	-6.18645	6.28046e-09	7.77825e-07	10.1277
ABLIM3	-0.75644	5.71563	-6.18418	6.35179e-09	7.77825e-07	10.1169
DOCK2	-0.990158	5.9544	-6.17125	6.77447e-09	8.1576e-07	10.0554
BIN2	-0.858706	5.7015	-6.15271	7.42926e-09	8.79941e-07	9.96735
C10orf55	-0.767231	4.22939	-6.14665	7.65646e-09	8.92224e-07	9.9386
FCGR2B	-1.15992	4.80045	-6.13627	8.06156e-09	9.09628e-07	9.88939
EOMES	-1.18119	3.95867	-6.13146	8.25635e-09	9.09628e-07	9.8666
APOL3	-0.938767	5.9926	-6.13017	8.30941e-09	9.09628e-07	9.86049
DLX3	1.34749	7.47552	6.12004	8.73729e-09	9.42192e-07	9.81257
HAVCR2	-0.855662	7.59058	-6.11697	8.87143e-09	9.42589e-07	9.79803
ACSL5	-0.695161	5.78688	-6.07522	1.09071e-08	1.12577e-06	9.60092
CD274	-0.840785	3.9753	-6.06075	1.1714e-08	1.19203e-06	9.53282
ASPHD2	-0.675424	5.7478	-6.00698	1.52615e-08	1.53145e-06	9.28048
MAP3K8	-0.841642	5.24583	-5.95318	1.98609e-08	1.96569e-06	9.0293
IL2RA	-1.09068	4.29745	-5.90819	2.47309e-08	2.36046e-06	8.82026
LTB	-1.08223	5.30888	-5.90587	2.5011e-08	2.36046e-06	8.80952
HK3	-0.998601	5.5555	-5.90468	2.51565e-08	2.36046e-06	8.80399
ADAMTS4	-0.692607	7.45453	-5.88383	2.78382e-08	2.5786e-06	8.70746
MMP19	-0.966122	5.79519	-5.86463	3.05528e-08	2.79423e-06	8.6188
CIITA	-0.884978	5.24428	-5.85529	3.19671e-08	2.88703e-06	8.57568
ANGPTL2	-0.637065	8.53439	-5.84219	3.40579e-08	2.97052e-06	8.51532
CTSS	-0.633702	7.11844	-5.84212	3.40694e-08	2.97052e-06	8.515
CNTN1	-1.48536	5.07242	-5.84178	3.4125e-08	2.97052e-06	8.51345
LCP2	-0.838614	6.81779	-5.83043	3.60482e-08	3.10058e-06	8.46122
ITGAL	-0.912864	5.15963	-5.82629	3.67758e-08	3.12594e-06	8.44218
LAIR1	-0.749023	6.20511	-5.82238	3.74768e-08	3.14848e-06	8.4242
CD300A	-0.785176	6.55498	-5.81375	3.90687e-08	3.2445e-06	8.38457
ITGA11	-0.960071	7.42976	-5.80722	4.0318e-08	3.3102e-06	8.35459
CD36	0.935562	6.93121	5.79988	4.17687e-08	3.3531e-06	8.32093
LYZ	-1.00239	7.99477	-5.79655	4.24439e-08	3.36986e-06	8.30565
ITGAM	-0.881943	6.14701	-5.79377	4.3015e-08	3.37808e-06	8.29292
HCLS1	-0.690376	7.76395	-5.77322	4.74787e-08	3.68853e-06	8.1989
CD5	-0.940579	4.05912	-5.75801	5.10739e-08	3.85784e-06	8.1294
CTLA4	-0.858158	3.75285	-5.75725	5.12599e-08	3.85784e-06	8.12594
CORO1A	-0.745928	6.90816	-5.75028	5.30004e-08	3.94771e-06	8.09415
CD7	-1.12735	4.72804	-5.74617	5.4056e-08	3.98525e-06	8.07537
HEY1	0.71903	8.04682	5.7313	5.80409e-08	4.23581e-06	8.00766
HLA-DRA	-0.611635	9.56266	-5.72894	5.87011e-08	4.24062e-06	7.9969
DLX2	0.930708	5.19779	5.72482	5.98676e-08	4.24062e-06	7.97817
LIF	-1.0908	5.64428	-5.71755	6.19833e-08	4.34786e-06	7.94511
APOL1	-0.59212	6.63425	-5.71165	6.37521e-08	4.42893e-06	7.91833
BAMBI	0.843825	8.80111	5.70639	6.5372e-08	4.47698e-06	7.89445
2022-03-01	-0.80771	5.02238	-5.7054	6.5683e-08	4.47698e-06	7.88993
FHL2	-0.672944	6.58006	-5.65875	8.20055e-08	5.47291e-06	7.67873
LRIG1	-1.08832	5.72744	-5.65735	8.25516e-08	5.47291e-06	7.67242
EVI2B	-0.786281	7.21631	-5.65731	8.25671e-08	5.47291e-06	7.67224
FCN1	-1.14102	4.54067	-5.64693	8.67362e-08	5.65158e-06	7.62537
MRGPRF	-1.6516	5.44237	-5.64671	8.6827e-08	5.65158e-06	7.62438
ITPR1	-0.762325	6.07633	-5.63869	9.01876e-08	5.81791e-06	7.58825
CD3G	-0.887243	3.8163	-5.63371	9.23408e-08	5.89929e-06	7.56581
CXCL12	-0.935507	6.55819	-5.631	9.35343e-08	5.89929e-06	7.55359
FAT3	0.944286	7.23715	5.63018	9.38988e-08	5.89929e-06	7.54989
IL12RB1	-0.830611	4.71087	-5.6261	9.57259e-08	5.96224e-06	7.53156
HCK	-0.664234	6.85819	-5.60138	1.07588e-07	6.5875e-06	7.42046
CHMP4C	1.44979	5.66409	5.56654	1.26773e-07	7.51044e-06	7.26443
CYP27A1	-0.610887	7.30016	-5.56646	1.2682e-07	7.51044e-06	7.26408
GZMA	-1.28248	6.47714	-5.54394	1.40964e-07	8.19478e-06	7.16357
GZMH	-1.23509	4.54837	-5.54373	1.41105e-07	8.19478e-06	7.16262
BDKRB2	-0.744366	5.4019	-5.54272	1.41778e-07	8.19478e-06	7.15809
ICAM1	-0.607859	6.80676	-5.52944	1.50883e-07	8.61763e-06	7.09894
GREM1	-1.23422	5.97567	-5.52859	1.51479e-07	8.61763e-06	7.09519
HAPLN3	-0.716549	6.7852	-5.51085	1.6459e-07	9.29034e-06	7.0163
IL15RA	-0.691552	5.26862	-5.50762	1.67097e-07	9.32028e-06	7.00194
CRYBB1	-0.758551	5.05288	-5.49509	1.77157e-07	9.7707e-06	6.94638
GFPT2	-1.39264	6.53979	-5.48168	1.88588e-07	1.02447e-05	6.88698
HLA-DQA1	-1.07782	7.68196	-5.47652	1.93181e-07	1.04159e-05	6.86412
CRISPLD2	-1.07675	7.07914	-5.47376	1.95678e-07	1.04214e-05	6.85192
CD80	-0.85939	3.9713	-5.47322	1.96168e-07	1.04214e-05	6.84954
GEM	-0.766382	6.27126	-5.4609	2.07744e-07	1.08994e-05	6.79508
IL2RG	-0.677952	5.77641	-5.46044	2.08183e-07	1.08994e-05	6.79307
KIAA1958	0.615385	5.12063	5.44643	2.2218e-07	1.15486e-05	6.73127
CD8A	-1.18328	4.60921	-5.44176	2.27052e-07	1.1661e-05	6.71067
ADAM22	0.772252	5.30167	5.44127	2.27571e-07	1.1661e-05	6.7085
CD3E	-1.08743	4.82416	-5.40933	2.6385e-07	1.32383e-05	6.56804
ICAM3	-0.663125	4.5278	-5.39926	2.76404e-07	1.37725e-05	6.52391
HCST	-0.983539	7.1735	-5.39101	2.87132e-07	1.40401e-05	6.48777
FCGR1A	-0.975477	5.44056	-5.3892	2.89548e-07	1.40401e-05	6.47981
MBP	-0.816481	5.03855	-5.37699	3.06306e-07	1.47537e-05	6.42641
HOMER2	0.980105	6.97449	5.37534	3.08644e-07	1.47679e-05	6.41919
BNC2	-1.02165	5.5029	-5.35015	3.4655e-07	1.64725e-05	6.30926
LGALS9	-0.617928	6.61949	-5.34853	3.49138e-07	1.64871e-05	6.3022
FGR	-0.760157	5.71859	-5.34455	3.55571e-07	1.66818e-05	6.28487
AXL	-0.688095	7.77898	-5.33864	3.65338e-07	1.70295e-05	6.25916
CD53	-0.618285	7.30784	-5.31497	4.07173e-07	1.87378e-05	6.15631
CARD11	-0.769419	4.89209	-5.30691	4.2246e-07	1.93182e-05	6.12135
CD163	-0.818383	7.12252	-5.29086	4.54592e-07	2.06568e-05	6.05182
MFNG	-0.637422	6.36718	-5.27694	4.8435e-07	2.13799e-05	5.99169
CD48	-1.04307	5.79908	-5.27651	4.85301e-07	2.13799e-05	5.98983
HLA-DMB	-0.889973	7.73705	-5.2743	4.90203e-07	2.14649e-05	5.9803
CDH2	0.77268	8.26381	5.2729	4.93357e-07	2.14729e-05	5.97422
FUT7	-0.654696	3.59558	-5.23552	5.84641e-07	2.51431e-05	5.81328
CD86	-0.71077	6.35753	-5.23142	5.95604e-07	2.53132e-05	5.79567
C11orf45	-0.639147	4.5949	-5.22806	6.04737e-07	2.5551e-05	5.78125
CCR2	-0.670106	3.67827	-5.22119	6.23822e-07	2.62042e-05	5.7518
CD37	-0.745344	6.39624	-5.21845	6.31606e-07	2.62378e-05	5.74005
CCL13	-1.44126	4.86657	-5.21835	6.31886e-07	2.62378e-05	5.73963
CLEC7A	-0.645081	5.43805	-5.20406	6.74054e-07	2.76707e-05	5.67841
ABCC3	-0.708159	5.46876	-5.18477	7.35323e-07	2.98467e-05	5.59598
GALNT14	1.03627	6.35122	5.17394	7.72077e-07	3.11634e-05	5.54978
APOC1	-0.748047	8.00432	-5.17208	7.78561e-07	3.12506e-05	5.54186
LY86	-0.885991	6.78469	-5.17023	7.85064e-07	3.13375e-05	5.53398
ALOX5AP	-0.938332	7.51495	-5.16487	8.04214e-07	3.19255e-05	5.51115
CPNE5	0.585421	6.28695	5.15747	8.31374e-07	3.26874e-05	5.47969
EFHD1	0.995431	7.23536	5.15718	8.32455e-07	3.26874e-05	5.47846
AQP9	-1.00145	3.87084	-5.15363	8.4583e-07	3.30331e-05	5.46337
MID2	-0.749799	5.42024	-5.14124	8.94169e-07	3.45431e-05	5.41074
CYFIP2	1.11718	6.74926	5.13885	9.03802e-07	3.45501e-05	5.40059
BATF	-0.988889	5.8189	-5.13528	9.18353e-07	3.49216e-05	5.38547
LAX1	-0.633863	3.46505	-5.12882	9.4531e-07	3.57455e-05	5.35807
CXCR6	-0.823947	3.83036	-5.12773	9.49915e-07	3.57455e-05	5.35347
HSH2D	-0.727873	3.57405	-5.12332	9.68844e-07	3.62689e-05	5.33479
LCK	-0.750677	4.47596	-5.10028	1.07387e-06	3.99932e-05	5.23737
IL1RN	-0.862959	5.14124	-5.0858	1.14542e-06	4.22228e-05	5.17632
IFITM5	1.56386	8.09794	5.07712	1.19051e-06	4.33801e-05	5.13979
LST1	-0.80071	6.03749	-5.07631	1.19483e-06	4.33801e-05	5.13636
BIRC3	-0.970387	5.53326	-5.07082	1.2243e-06	4.40076e-05	5.11331
DLX4	0.958812	6.14427	5.0561	1.30698e-06	4.65168e-05	5.05148
IL32	-0.747585	6.58209	-5.05313	1.32431e-06	4.69026e-05	5.03901
DLX1	0.777567	6.33174	5.04017	1.40256e-06	4.90607e-05	4.98471
CSTA	-0.791749	5.27168	-5.0325	1.45096e-06	5.03999e-05	4.95262
COL11A2	0.938241	6.84394	5.01978	1.53489e-06	5.28076e-05	4.89944
FGFR3	0.849541	7.34164	5.01216	1.58738e-06	5.43545e-05	4.86765
CA3	1.38629	7.2007	5.0037	1.64765e-06	5.61523e-05	4.83241
CD6	-0.820479	4.68438	-4.99178	1.73646e-06	5.89012e-05	4.78278
BMP7	1.20362	6.32974	4.9778	1.84651e-06	6.17641e-05	4.72469
LILRA5	-0.742948	4.2025	-4.96741	1.93266e-06	6.43477e-05	4.6816
HLA-DMA	-0.662617	8.5169	-4.96576	1.94667e-06	6.45169e-05	4.67477
FASLG	-0.733939	3.50893	-4.96243	1.97535e-06	6.51684e-05	4.66095
CACNA1C	-0.847917	5.18139	-4.94507	2.13131e-06	6.93637e-05	4.58915
CPE	0.730435	8.86535	4.94189	2.16119e-06	7.00206e-05	4.576
ANKRD22	-1.06799	4.18938	-4.93937	2.1851e-06	7.04794e-05	4.5656
MARCO	-1.1017	3.96327	-4.93107	2.26577e-06	7.27565e-05	4.53135
ICOS	-0.771267	3.62625	-4.92605	2.31596e-06	7.40389e-05	4.51066
CD14	-0.602413	8.56544	-4.92357	2.34107e-06	7.4512e-05	4.50047
C1orf162	-0.811224	7.10526	-4.91137	2.46897e-06	7.7222e-05	4.45023
HLA-DQB1	-0.816014	7.1595	-4.8991	2.6043e-06	8.11038e-05	4.39984
CSF3R	-0.797819	4.76826	-4.88309	2.79184e-06	8.55783e-05	4.33419
CPA4	-0.997874	3.73921	-4.88244	2.79973e-06	8.55783e-05	4.33152
LRRC25	-0.70244	6.22143	-4.88187	2.80671e-06	8.55783e-05	4.32917
ITGA3	-0.660742	5.90294	-4.86028	3.08174e-06	9.31613e-05	4.24093
APOBEC3G	-0.632367	5.9073	-4.84911	3.23424e-06	9.65138e-05	4.19535
ARHGAP9	-0.807689	6.16037	-4.84741	3.25798e-06	9.65138e-05	4.18845
KLHDC7B	-0.812554	4.0416	-4.84227	3.33111e-06	9.76452e-05	4.1675
APBB1IP	-0.688561	6.75943	-4.83754	3.39973e-06	9.90446e-05	4.14826
BCL2A1	-0.7974	4.73301	-4.82422	3.6006e-06	0.000104057	4.09411
ARSI	-0.992866	5.27081	-4.82234	3.62976e-06	0.000104482	4.0865
DHRS9	-0.663782	3.74954	-4.81645	3.723e-06	0.000106741	4.06257
ADCY7	-0.749157	5.31124	-4.80797	3.86123e-06	0.000110051	4.02819
CD96	-0.821628	4.00086	-4.8075	3.86893e-06	0.000110051	4.02631
F13A1	-0.910657	6.77886	-4.80387	3.92967e-06	0.000111341	4.01162
FMO1	-1.08564	4.12548	-4.79776	4.03417e-06	0.000113108	3.98687
ARSJ	-0.906396	5.3074	-4.78125	4.32971e-06	0.000120781	3.9202
ACTA2	-0.739392	8.67934	-4.77931	4.36588e-06	0.000120856	3.91236
DEF6	-0.621768	5.9353	-4.7761	4.42617e-06	0.000121936	3.89943
IL1B	-0.888398	4.73148	-4.77545	4.43863e-06	0.000121936	3.89678
KLHL6	-0.64286	4.72208	-4.75214	4.90312e-06	0.000133177	3.80297
CYP2S1	-0.678968	4.88011	-4.74976	4.95298e-06	0.000134027	3.79343
LOXL1	-0.599507	7.05216	-4.74143	5.13195e-06	0.000137838	3.75998
IL10	-0.659733	3.98514	-4.73052	5.37564e-06	0.000141748	3.71627
ADAMTS14	-0.682961	5.67825	-4.72601	5.47963e-06	0.000143443	3.69822
GPR37	1.1947	5.21284	4.72151	5.5853e-06	0.000145158	3.68023
FXYD6	0.771472	7.68019	4.72045	5.61057e-06	0.000145292	3.67597
MS4A6A	-0.852372	7.42921	-4.71274	5.79697e-06	0.000149583	3.64519
FOLR1	0.92161	6.24745	4.67892	6.68835e-06	0.000168963	3.5105
BDKRB1	-0.887468	4.21633	-4.67655	6.75579e-06	0.000170072	3.50105
LRRC8D	-0.623245	6.54021	-4.66942	6.96194e-06	0.000174653	3.47276
CD300LF	-0.758666	4.7833	-4.66674	7.04095e-06	0.000175872	3.46213
MS4A4A	-0.62728	6.02633	-4.66233	7.17272e-06	0.000177476	3.44468
CTSG	-1.15896	4.36299	-4.65543	7.38415e-06	0.000182083	3.41734
COL8A2	-1.04999	7.32302	-4.64733	7.64001e-06	0.000187752	3.38528
GNA15	-0.75854	6.9131	-4.64076	7.85355e-06	0.000191486	3.35934
GNLY	-0.874139	4.40719	-4.63141	8.16753e-06	0.000198021	3.32246
KIF25	0.943008	5.1464	4.62869	8.26119e-06	0.000199623	3.31173
CHN2	0.829904	6.12123	4.62386	8.43001e-06	0.000203023	3.2927
IL10RA	-0.737935	6.31879	-4.62263	8.47364e-06	0.000203396	3.28785
GBP4	-0.865531	6.20308	-4.61838	8.6257e-06	0.000205679	3.27112
ADAM8	-0.758079	6.24186	-4.60776	9.01737e-06	0.000214311	3.22935
CDCA7	0.659637	6.42167	4.5697	1.05663e-05	0.000247059	3.08032
ADRB2	-0.627254	4.45041	-4.54216	1.18445e-05	0.000272322	2.973
BAIAP2L1	-0.973773	5.63216	-4.54158	1.18729e-05	0.000272322	2.97076
CD72	-0.714793	5.51901	-4.54039	1.19318e-05	0.000272807	2.96611
CTSW	-0.738894	5.4455	-4.53508	1.21965e-05	0.000277979	2.9455
FBLN1	-0.68486	7.48269	-4.53107	1.24e-05	0.000279968	2.92995
BLNK	-0.730906	4.97592	-4.52117	1.29172e-05	0.000289835	2.89156
EGFL6	-1.4715	5.79449	-4.51669	1.31583e-05	0.000293421	2.8742
DNAH11	-0.727229	3.65983	-4.51466	1.32689e-05	0.000294073	2.86634
MOCOS	-0.915305	5.44482	-4.5086	1.36043e-05	0.000300585	2.84289
CGREF1	0.743188	6.52026	4.5053	1.37904e-05	0.000303767	2.83014
FGL2	-0.805881	6.75602	-4.50385	1.38726e-05	0.000304649	2.82456
APCDD1	0.691695	7.7862	4.48361	1.50754e-05	0.000326108	2.7465
MLC1	0.971706	5.93919	4.47433	1.56598e-05	0.000335733	2.71081
MNDA	-0.819184	6.25731	-4.47127	1.58573e-05	0.000337961	2.69905
CORT	0.812465	6.17725	4.47009	1.59341e-05	0.0003386	2.69451
KBTBD8	-0.664112	4.92232	-4.4658	1.62164e-05	0.000342582	2.67803
LILRA6	-0.625691	4.43634	-4.45414	1.7008e-05	0.000355153	2.63331
KCNMB1	-0.741916	4.40927	-4.45292	1.70931e-05	0.000355902	2.62863
GJB2	-1.16825	6.20914	-4.4469	1.75179e-05	0.000362656	2.6056
CCIN	-0.650125	3.54984	-4.42978	1.87834e-05	0.000385541	2.54018
GPR65	-0.737613	4.89562	-4.40825	2.05002e-05	0.000417223	2.45818
HSD11B1	-0.639721	3.55747	-4.4058	2.07047e-05	0.000419024	2.44887
KCNK13	-0.69455	4.38405	-4.39155	2.19343e-05	0.00044021	2.3948
DGKI	-0.627157	5.07651	-4.38801	2.22507e-05	0.000445278	2.38138
LAG3	-0.834419	5.34223	-4.38735	2.23101e-05	0.000445278	2.37888
INHBE	-0.940854	4.80522	-4.38234	2.27665e-05	0.000450651	2.35991
CYBB	-0.704008	7.17133	-4.37955	2.30242e-05	0.000454508	2.34936
ATP10A	-0.765394	5.61511	-4.36663	2.42565e-05	0.000474941	2.30052
MALL	-0.686465	4.59689	-4.34762	2.61846e-05	0.000508559	2.22888
IRF8	-0.789437	6.04006	-4.32624	2.8529e-05	0.000546742	2.1486
COL13A1	0.71444	6.98686	4.3181	2.94734e-05	0.000559801	2.11811
AOC2	0.902067	6.41158	4.31705	2.95978e-05	0.000559801	2.11417
GPR171	-0.897179	4.57572	-4.31214	3.01832e-05	0.000568591	2.09584
CXADR	0.932701	6.07648	4.31184	3.02199e-05	0.000568591	2.0947
COL7A1	-0.938421	6.538	-4.3069	3.08226e-05	0.000578425	2.07623
FMO3	-1.00337	4.58511	-4.30551	3.09934e-05	0.000580122	2.07106
CHI3L2	-0.980202	4.67858	-4.29962	3.17308e-05	0.000592391	2.04906
BTK	-0.694327	6.00103	-4.29708	3.20537e-05	0.000595204	2.03958
IL2RB	-0.669785	6.49613	-4.29649	3.21286e-05	0.000595204	2.0374
CCL3	-0.765612	5.99939	-4.28499	3.36339e-05	0.000616763	1.99457
GYG2	0.711116	7.4946	4.28273	3.39381e-05	0.000620766	1.98615
FAS	-0.675657	5.95254	-4.27656	3.47801e-05	0.000634562	1.96322
EDA2R	-0.628279	3.48872	-4.27578	3.48876e-05	0.000634919	1.96034
HSD3B7	-0.647297	6.51586	-4.26582	3.62944e-05	0.00065721	1.92338
GAB3	-0.621328	5.12095	-4.25967	3.7191e-05	0.000670087	1.90056
CD300C	-0.753816	6.269	-4.25643	3.76714e-05	0.000677055	1.88856
CLEC2B	-0.605054	6.25971	-4.25403	3.80301e-05	0.000680118	1.8797
DPEP2	-0.613141	4.89882	-4.2441	3.95543e-05	0.000700442	1.84297
EBF3	0.818203	6.33854	4.22878	4.20186e-05	0.000735071	1.78649
COL24A1	0.806345	6.84081	4.2266	4.23812e-05	0.000739623	1.77846
IFI44L	-0.780175	7.15817	-4.22385	4.28441e-05	0.000745901	1.76831
KLRB1	-0.735683	4.41541	-4.21889	4.36889e-05	0.000756961	1.75007
CFI	-0.751271	6.66636	-4.20857	4.54989e-05	0.000784557	1.71216
GLIS3	-0.672675	4.97612	-4.2013	4.68155e-05	0.000803425	1.68552
CCL7	-0.70095	3.77557	-4.1991	4.72206e-05	0.000807689	1.67747
CD300E	-0.66942	4.05562	-4.19874	4.72875e-05	0.000807689	1.67615
MFAP4	-1.51608	6.39506	-4.19505	4.79767e-05	0.000817527	1.66264
CTXN1	0.727803	6.68579	4.18688	4.95389e-05	0.000842161	1.63272
KCNJ15	-0.694531	5.04695	-4.18182	5.05282e-05	0.000856962	1.61426
KCNH3	0.825504	5.12897	4.17657	5.15766e-05	0.000870656	1.59509
CD209	-0.689074	6.59717	-4.1739	5.21175e-05	0.000877737	1.58536
ITGB7	-0.587945	4.46441	-4.16352	5.42723e-05	0.000905582	1.54755
HLA-DOA	-0.752633	6.37216	-4.13682	6.02152e-05	0.000986518	1.45062
IFI30	-0.813109	7.09845	-4.1172	6.49747e-05	0.00105896	1.37968
HLA-DPA1	-0.664883	8.65156	-4.1128	6.60892e-05	0.00106961	1.36383
AOAH	-0.686945	5.84302	-4.11174	6.63603e-05	0.00107021	1.36001
LAIR2	-0.61816	3.45886	-4.10398	6.83816e-05	0.00109791	1.33205
CD52	-0.586393	5.86806	-4.09788	7.00106e-05	0.00111908	1.31011
GJA5	-0.694526	5.57436	-4.08808	7.27042e-05	0.00115058	1.27493
C1QTNF3	-1.06478	5.79031	-4.08596	7.33001e-05	0.00115632	1.26733
CDA	-0.723608	5.27832	-4.07753	7.57154e-05	0.00118744	1.23713
LGR6	0.886512	5.32473	4.07593	7.6183e-05	0.00119139	1.2314
CXCL1	-0.889078	4.53692	-4.07116	7.75926e-05	0.0012082	1.21432
ANGPT1	0.71661	7.003	4.06941	7.81164e-05	0.00120965	1.20805
CHRNA1	-1.03071	5.26944	-4.05348	8.30333e-05	0.00127371	1.15122
HIGD1B	-0.686005	4.97133	-4.04689	8.51537e-05	0.00129855	1.12775
AKR1B10	-0.603124	3.34413	-4.04331	8.63263e-05	0.00131307	1.11502
MORC4	-0.820913	6.81736	-4.04183	8.68163e-05	0.00131775	1.10975
MMP7	-0.944271	3.75173	-4.03755	8.82473e-05	0.00133386	1.09453
HSPA4L	0.755123	5.21324	4.02423	9.28479e-05	0.00138887	1.04725
IGF2BP3	0.694191	6.22926	4.01211	9.72287e-05	0.00144841	1.00436
ADD2	0.642311	3.40777	4.00498	9.9899e-05	0.00147904	0.979165
ARHGAP28	-0.656651	5.99923	-4.00391	0.000100304	0.001482	0.975403
CHRM3	0.784377	4.41591	3.99569	0.000103482	0.00152272	0.946401
ASCL1	0.88191	3.95263	3.9738	0.000112415	0.00165081	0.869436
AQP3	-0.604268	5.53507	-3.96688	0.00011539	0.0016859	0.845165
MME	-0.869488	6.05096	-3.95776	0.000119422	0.00173607	0.813257
CCR5	-0.596349	4.78382	-3.94347	0.000126017	0.00182045	0.763337
HAS1	-0.879377	4.18087	-3.94346	0.000126022	0.00182045	0.7633
MFAP5	-1.14351	4.45863	-3.94301	0.000126234	0.00182045	0.761736
ANKRD35	-0.787406	5.84037	-3.9234	0.00013586	0.00195147	0.693515
CUBN	-0.588057	5.31011	-3.91936	0.000137929	0.00196944	0.679488
DDO	-0.671011	5.00355	-3.89277	0.000152312	0.00215776	0.587461
CHST13	0.811588	6.83777	3.8896	0.00015412	0.00216893	0.576521
ADM	-0.592914	7.93368	-3.88879	0.000154582	0.00216893	0.573743
DMRT2	0.693017	3.7018	3.87995	0.000159749	0.00222816	0.543257
GIMAP5	-0.603839	4.49192	-3.87752	0.000161193	0.00223536	0.53491
CD24	0.761917	7.36371	3.86565	0.000168445	0.00231812	0.494123
LRMP	-0.616681	5.41327	-3.86324	0.000169954	0.00233445	0.485853
ALDH1A1	-0.796075	6.05035	-3.81978	0.000199484	0.00265428	0.337461
CPB1	-0.785578	3.8474	-3.81925	0.000199879	0.00265464	0.335632
CXCL11	-0.963008	4.9641	-3.80548	0.000210227	0.00276162	0.288912
KCNG1	0.588444	6.44243	3.80354	0.000211724	0.00277623	0.282349
LILRA2	-0.592075	3.97113	-3.7853	0.00022632	0.00291994	0.220672
ECM2	-0.761131	6.48543	-3.78462	0.000226879	0.00292193	0.218391
LTK	0.713092	5.5785	3.77556	0.000234499	0.00299868	0.187843
ARMC4	0.699812	4.79297	3.77283	0.00023684	0.00302193	0.178657
MS4A7	-0.612661	7.22089	-3.76609	0.000242723	0.00308202	0.155975
KLHL4	-0.797914	4.13057	-3.75763	0.000250294	0.00314759	0.127582
KLF15	0.649323	3.95492	3.75692	0.000250936	0.00314759	0.125216
DPY19L2	0.690417	5.16667	3.73291	0.000273731	0.00337476	0.0448865
F2RL1	-0.746288	4.06687	-3.73247	0.000274163	0.00337476	0.0434301
SYT15	0.663478	4.07059	3.73171	0.00027492	0.00337806	0.0408819
ISLR	-1.01702	6.27639	-3.7286	0.000278023	0.0034046	0.030519
LGI2	-0.721698	5.90802	-3.72767	0.000278953	0.00341021	0.0274349
HLA-DOB	-0.59522	4.08431	-3.72097	0.000285777	0.00348196	0.00511758
ASPN	-1.20117	7.56304	-3.70791	0.00029954	0.00361298	-0.0383019
CDK6	-0.683437	7.0386	-3.70298	0.00030489	0.00366527	-0.054639
LUZP2	0.703387	3.55054	3.69345	0.000315496	0.00375976	-0.0861889
JAKMIP2	0.932491	5.25468	3.69312	0.000315872	0.00375976	-0.0872897
AMPH	-0.86249	5.5602	-3.69126	0.000317986	0.00377249	-0.0934413
MAOB	0.826133	5.22746	3.6905	0.000318844	0.00377648	-0.0959295
MCTP2	-0.66378	4.19933	-3.68251	0.000328104	0.00385455	-0.122334
CDX1	-0.789741	3.8661	-3.68031	0.000330691	0.00387236	-0.129578
CHI3L1	-0.772475	4.13815	-3.66986	0.000343273	0.00398094	-0.164008
ANK1	-0.631389	3.91143	-3.66889	0.000344464	0.003982	-0.167202
DNASE1L3	-0.772366	4.42159	-3.66242	0.000352497	0.00404252	-0.188452
COL22A1	1.12653	6.68646	3.65307	0.000364437	0.00415964	-0.219152
CATSPER1	-0.687669	4.80568	-3.64663	0.000372873	0.00423586	-0.240237
HIST3H2BB	0.653637	3.92634	3.64223	0.000378742	0.00428905	-0.254626
FRMD1	0.646414	3.57052	3.63573	0.000387574	0.00434818	-0.275859
HEPH	-0.736478	5.27926	-3.63524	0.000388248	0.00434898	-0.277458
CD3D	-0.682233	4.64635	-3.63107	0.000394025	0.00438073	-0.291061
CXCL10	-0.925984	7.01948	-3.63101	0.000394114	0.00438073	-0.291269
GATA3	-0.721198	4.57112	-3.62973	0.000395909	0.00438719	-0.295454
GALNT3	0.747347	6.24899	3.61655	0.000414792	0.00457064	-0.338349
ADAMTSL1	-0.623222	4.47706	-3.61598	0.000415627	0.00457064	-0.340201
CXXC4	0.764789	5.39291	3.61272	0.000420435	0.00460948	-0.350787
CD38	-0.63727	3.96903	-3.60668	0.000429492	0.00468743	-0.3704
LTBP2	-0.613397	6.51901	-3.59345	0.000449962	0.00488135	-0.413237
ALOX5	-0.651059	5.9408	-3.5928	0.000450995	0.00488522	-0.415346
GLYATL2	-0.76879	3.89156	-3.57247	0.000484328	0.0051918	-0.480914
C1QTNF7	-0.878324	4.37281	-3.56756	0.000492722	0.00525837	-0.496706
HSPA6	-0.681477	6.77613	-3.55437	0.000515942	0.00548996	-0.539022
CTF1	-0.636152	4.73937	-3.54325	0.000536319	0.00566341	-0.574601
KRT14	-0.733329	3.4488	-3.52929	0.000562979	0.00586944	-0.619144
ARX	0.705089	4.04426	3.52822	0.000565077	0.00588283	-0.62256
C3	-0.89726	5.87601	-3.52552	0.000570392	0.0059248	-0.631152
LOXL4	0.595274	6.28012	3.51834	0.000584765	0.00603992	-0.653992
AMBN	1.33111	5.46813	3.51765	0.000586155	0.00603992	-0.656171
CD69	-0.585983	3.80244	-3.50634	0.000609546	0.00619405	-0.692071
GDNF	-0.692114	4.05056	-3.48947	0.000646046	0.00646494	-0.745403
CILP	-0.87375	4.3803	-3.48516	0.000655689	0.00653428	-0.758984
BBOX1	-0.650885	3.99635	-3.46677	0.00069842	0.00682826	-0.816838
CAMK2N2	-0.681934	4.92587	-3.45709	0.000721937	0.00703195	-0.847172
ABCB4	0.699234	5.71956	3.44871	0.000742911	0.00715671	-0.873394
CA9	-1.0679	5.25761	-3.4138	0.000836531	0.00792128	-0.98199
CDH15	0.841879	7.75551	3.39421	0.000893801	0.00838664	-1.04252
COCH	1.08561	5.24005	3.38886	0.000910078	0.00850623	-1.05901
CD79A	-0.625589	4.25487	-3.38831	0.000911771	0.00851104	-1.06071
HIST3H2A	0.693013	6.15863	3.38674	0.000916611	0.00854518	-1.06555
MMP11	-0.589713	7.72787	-3.36949	0.000971344	0.00896291	-1.11851
HLA-DQA2	-0.759528	5.56788	-3.36576	0.000983569	0.00904108	-1.12993
HAS2	-0.718756	6.33385	-3.3621	0.00099569	0.00910615	-1.14111
CLEC10A	-0.602173	4.26482	-3.3501	0.00103651	0.00941387	-1.17777
CSPG5	0.590882	4.08261	3.34634	0.00104958	0.00950282	-1.18921
DIO3	0.684403	3.89806	3.33104	0.00110453	0.00990103	-1.23574
CLDN14	-0.629063	4.3253	-3.31039	0.0011829	0.0104865	-1.29821
JPH2	-0.634763	4.7753	-3.30658	0.00119793	0.0105987	-1.30971
CNN1	-0.713127	4.6796	-3.30138	0.00121869	0.0107225	-1.32536
MOXD1	-0.895004	4.09046	-3.30128	0.00121911	0.0107225	-1.32567
COL9A3	0.952197	5.24198	3.29807	0.00123211	0.0108034	-1.33533
JPH1	0.862711	4.65216	3.28523	0.00128542	0.011149	-1.37389
HLA-DQB2	-0.835874	5.01788	-3.28255	0.00129685	0.0112266	-1.38194
FCER1A	-0.748438	4.53371	-3.26789	0.00136084	0.0116081	-1.42576
MAP2	0.665881	5.12421	3.25771	0.00140706	0.011932	-1.45613
IL7R	-0.624145	6.23839	-3.25406	0.00142396	0.0120188	-1.46698
LCTL	-0.654316	5.05181	-3.25327	0.00142763	0.0120357	-1.46932
CD33	-0.689654	5.826	-3.25259	0.00143082	0.0120486	-1.47135
DIRAS3	-0.622564	5.08574	-3.24525	0.00146558	0.012284	-1.49316
ABTB2	-0.600336	5.23832	-3.24325	0.00147514	0.0123355	-1.49907
MMP28	-0.602416	5.18345	-3.23029	0.0015388	0.0128085	-1.53745
IL1R2	-0.595495	5.0301	-3.22582	0.00156132	0.0128626	-1.55064
ASPHD1	-0.626841	5.35924	-3.21533	0.00161544	0.0130996	-1.58157
BAIAP2L2	0.664004	6.11691	3.19407	0.00173051	0.013846	-1.64399
CLDN1	-0.676155	4.88857	-3.19066	0.00174965	0.0139836	-1.65397
DKK1	0.880288	6.54885	3.17942	0.00181415	0.0143503	-1.68678
KCNS1	-0.811209	4.14677	-3.17887	0.00181737	0.0143503	-1.68839
CLDN23	-0.591209	5.7863	-3.17651	0.00183117	0.0144277	-1.69524
ITGBL1	-0.728553	5.16062	-3.1471	0.00201216	0.0155651	-1.78058
CNFN	0.677666	6.14795	3.12651	0.00214852	0.0163918	-1.8399
IGSF10	-0.758294	5.51954	-3.11627	0.00221955	0.0168448	-1.8693
AKR1C3	-0.673176	5.53892	-3.11453	0.00223181	0.0168784	-1.87428
CPA3	-0.831119	4.61492	-3.11163	0.00225241	0.0169871	-1.88258
IL18R1	-0.634666	4.78662	-3.10893	0.00227176	0.0170795	-1.8903
CCL21	-1.14351	5.1466	-3.09549	0.00237033	0.0177027	-1.92866
IL11	-0.789422	4.73809	-3.08833	0.00242441	0.0180051	-1.94903
CXCL5	-0.63414	4.37117	-3.08464	0.0024527	0.018138	-1.9595
CYP26B1	-0.594789	6.57265	-3.06314	0.00262397	0.0191304	-2.02038
FGF7	-0.64399	4.06892	-3.05044	0.00273024	0.0197269	-2.05616
MMP3	-0.70955	3.73955	-3.04943	0.00273887	0.0197489	-2.05901
BMP6	0.595771	6.35739	3.04426	0.00278336	0.0199899	-2.07352
KCNB1	0.695305	4.45337	3.01544	0.00304399	0.0213316	-2.15409
DUSP27	-0.68135	4.52922	-3.00873	0.00310789	0.0217161	-2.17277
HTR2A	-0.60342	4.05885	-2.97905	0.00340523	0.0234984	-2.25487
IGSF11	0.613826	4.52659	2.94467	0.00378231	0.025397	-2.34909
CCL19	-0.670497	3.89181	-2.9146	0.00414324	0.0271395	-2.43072
DDIT4L	-0.836637	6.23438	-2.9126	0.00416827	0.027254	-2.43611
KLK1	0.61766	4.29482	2.87809	0.00462365	0.0293291	-2.5288
CLDN11	0.735585	4.56683	2.86844	0.00475897	0.0298776	-2.55456
HGF	-0.590649	4.96535	-2.86618	0.00479111	0.0299964	-2.56057
CXCL2	-0.637588	4.19945	-2.84701	0.0050723	0.0312424	-2.61145
ALX3	0.663012	3.79176	2.8368	0.00522815	0.0320657	-2.63843
ABCA4	0.645275	4.55279	2.83537	0.00525039	0.0321203	-2.64221
GNG4	0.725776	5.89769	2.83216	0.00530043	0.0322472	-2.65066
ADAMDEC1	-0.776765	4.93507	-2.82802	0.00536572	0.0325503	-2.66157
CHAD	0.710153	6.96886	2.8218	0.00546504	0.032962	-2.6779
HOXB8	0.614924	5.34411	2.81028	0.00565367	0.0337306	-2.70811
LAMC2	-0.601933	4.03519	-2.77967	0.00618389	0.0360804	-2.7878
FABP4	-0.743738	5.87697	-2.73613	0.00701608	0.039415	-2.8998
CRABP1	0.706319	3.77153	2.72942	0.00715289	0.0399997	-2.9169
EMILIN3	0.694132	4.52308	2.72298	0.00728656	0.0404965	-2.9333
FLNC	-0.747338	6.70284	-2.71614	0.00743119	0.0409458	-2.95069
KIF1A	0.618946	3.46855	2.7127	0.00750462	0.0412013	-2.95939
CXCL9	-0.727793	5.85351	-2.69693	0.0078508	0.0424884	-2.99926
LBP	-0.682707	4.02553	-2.6834	0.00815912	0.0436988	-3.03329
