# Supplementary material for: The analysis of the pyroptosis-related genes and hub gene TP63 ceRNA axis in osteosarcoma
Source: Front Immunol. 2022 Nov 1;13:974916. doi: 10.3389/fimmu.2022.974916 (PMC9664215; doi:10.3389/fimmu.2022.974916)
Supplement: Supplementary file 6 [file Table_6.xlsx]

## Sheet: Sheet1
id	HR	HR.95L	HR.95H	pvalue
AIM2	0.819742	0.705245	0.952828	0.00961232
C1S	0.790097	0.624471	0.999652	0.049662
C2	0.683978	0.554286	0.844014	0.000398775
GZMB	0.752672	0.608844	0.930477	0.00864119
LPXN	0.647962	0.452439	0.927981	0.0178929
GLIPR1	0.643026	0.487343	0.84844	0.00179635
LILRB3	0.689691	0.534003	0.890769	0.00442595
FPR1	0.713324	0.582767	0.87313	0.00105519
CCL2	0.755078	0.612212	0.931284	0.0086595
GBP1	0.653291	0.521196	0.818866	0.000220922
CD82	0.511117	0.32327	0.808118	0.00408586
GBP5	0.767824	0.620417	0.950254	0.0151354
ARHGAP30	0.607333	0.440004	0.838297	0.00242457
GBP2	0.74513	0.600337	0.924846	0.00761525
FMNL1	0.582465	0.386219	0.878427	0.00992859
CCL8	0.824345	0.694378	0.978638	0.0273393
C3AR1	0.719061	0.533172	0.969758	0.0306804
FCER1G	0.681972	0.486637	0.955715	0.0262139
CDCP1	0.654081	0.486635	0.879142	0.00489765
HRH1	0.647253	0.459766	0.911196	0.0126709
KAZALD1	1.45109	1.00076	2.10406	0.0495363
C1R	0.608757	0.421648	0.878897	0.00807575
MSC	0.632374	0.502804	0.795334	8.94829e-05
FCGR2A	0.674524	0.480685	0.94653	0.0227345
CXCL13	0.796926	0.678282	0.936324	0.00578144
CD2	0.769495	0.634927	0.932583	0.00754843
CH25H	0.820963	0.681875	0.988423	0.0372589
FNBP1	0.621702	0.407405	0.948719	0.0275184
C5AR1	0.686565	0.493607	0.954955	0.0254998
ACTG2	0.797692	0.679388	0.936597	0.00578552
CLEC5A	0.735146	0.593949	0.90991	0.00469025
CXCR3	0.699059	0.545571	0.895728	0.00464635
FAP	0.707516	0.590808	0.847278	0.000168676
ABLIM3	0.61017	0.426657	0.872615	0.0068004
DOCK2	0.754067	0.597438	0.951758	0.0174928
BIN2	0.689761	0.523803	0.908299	0.00817166
FCGR2B	0.661347	0.516206	0.847296	0.00107262
EOMES	0.755584	0.574217	0.994237	0.0453673
HAVCR2	0.740573	0.574734	0.954264	0.0202388
CD274	0.672806	0.458653	0.986951	0.042647
IL2RA	0.664037	0.505026	0.873112	0.00337273
LTB	0.714878	0.558416	0.91518	0.00773861
CNTN1	0.792029	0.661523	0.948283	0.0111485
ITGAL	0.736314	0.560134	0.967909	0.0282552
LAIR1	0.646662	0.478573	0.87379	0.0045337
ITGA11	0.749201	0.612349	0.916638	0.0050199
ITGAM	0.70043	0.539622	0.90916	0.00745963
HCLS1	0.738591	0.551656	0.988871	0.041838
CD5	0.600884	0.438608	0.823198	0.00151752
CORO1A	0.70384	0.540556	0.916446	0.00911125
HEY1	1.59573	1.10055	2.31372	0.0136853
DLX2	1.7144	1.26291	2.3273	0.000546685
APOL1	0.630303	0.429206	0.92562	0.018563
BAMBI	1.65933	1.14656	2.40143	0.00725031
2022-03-01	0.654767	0.48778	0.878921	0.0048153
FHL2	0.696267	0.491304	0.986737	0.0418489
EVI2B	0.717364	0.567273	0.907166	0.00554665
FCN1	0.749017	0.58546	0.958268	0.0214996
MRGPRF	0.815334	0.694386	0.957348	0.0127018
CD3G	0.643366	0.457846	0.904059	0.0110512
CXCL12	0.666788	0.510766	0.87047	0.00288288
FAT3	1.37909	1.0355	1.8367	0.0279101
IL12RB1	0.7252	0.542383	0.969638	0.0301586
HCK	0.685034	0.495788	0.946517	0.0218381
CYP27A1	0.515536	0.365967	0.726234	0.00015088
GZMA	0.819418	0.679377	0.988325	0.0372714
BDKRB2	0.729251	0.537427	0.989543	0.042615
CRYBB1	0.622382	0.454295	0.852659	0.00315367
GFPT2	0.821797	0.698924	0.96627	0.017539
IL2RG	0.62472	0.449843	0.867581	0.00498939
CD8A	0.739459	0.590968	0.92526	0.00831077
CD3E	0.736927	0.588436	0.922889	0.00783903
FCGR1A	0.7524	0.598382	0.946062	0.0149146
MBP	0.6528	0.492031	0.866102	0.00311155
BNC2	0.762687	0.601359	0.967295	0.0254701
CD53	0.69782	0.497753	0.978302	0.0368681
CARD11	0.649508	0.485326	0.86923	0.00370056
MFNG	0.630225	0.450491	0.881668	0.00703525
CD48	0.785529	0.64071	0.963081	0.0202449
CDH2	1.48079	1.04414	2.10003	0.0276462
FUT7	0.542908	0.339103	0.869201	0.010967
C11orf45	0.644582	0.464055	0.895338	0.00880911
CCR2	0.580892	0.384184	0.878316	0.0100225
CD37	0.74537	0.578133	0.960982	0.0233914
CLEC7A	0.668683	0.470796	0.949747	0.0245787
ABCC3	0.611323	0.445228	0.839382	0.00234713
GALNT14	1.47923	1.15956	1.88702	0.00162317
ALOX5AP	0.705617	0.580024	0.858405	0.000489029
CPNE5	1.61221	1.1082	2.34543	0.012521
MID2	0.648897	0.491742	0.856276	0.00223877
CYFIP2	1.27507	1.02271	1.5897	0.0308094
BATF	0.783738	0.633597	0.969456	0.024713
LAX1	0.439721	0.251083	0.770084	0.0040562
CXCR6	0.611231	0.434145	0.860549	0.0047962
LCK	0.668726	0.483222	0.925443	0.0152081
DLX1	1.40999	1.06784	1.86177	0.0153996
COL11A2	1.27016	1.01493	1.58957	0.0366672
CACNA1C	0.749798	0.580535	0.968412	0.0273946
CPE	1.74297	1.2219	2.48625	0.00217048
MARCO	0.751361	0.583413	0.967656	0.0267818
ICOS	0.703526	0.501415	0.987106	0.0418438
CSF3R	0.69764	0.531848	0.915114	0.00930314
CPA4	0.687386	0.502988	0.939383	0.0186542
LRRC25	0.707976	0.547868	0.914875	0.00828786
ITGA3	0.627192	0.438301	0.897488	0.0107256
APOBEC3G	0.70476	0.504101	0.985292	0.040694
ARHGAP9	0.763528	0.602626	0.96739	0.0254473
APBB1IP	0.712826	0.543545	0.934829	0.0143995
DHRS9	0.639367	0.431849	0.946605	0.02548
CD96	0.730689	0.540926	0.987022	0.0408445
F13A1	0.729166	0.593558	0.895756	0.00262483
ARSJ	0.67259	0.526166	0.85976	0.0015444
ACTA2	0.610246	0.470475	0.791542	0.000198116
DEF6	0.656327	0.473323	0.910086	0.0115738
CYP2S1	0.636786	0.469422	0.86382	0.00372095
LOXL1	0.560099	0.415011	0.755908	0.000151036
IL10	0.590199	0.407901	0.853968	0.00515056
FOLR1	1.37332	1.06256	1.77496	0.0153695
MS4A4A	0.713218	0.533589	0.953317	0.0224367
COL8A2	0.764313	0.638989	0.914217	0.00326617
GNA15	0.761379	0.59903	0.967727	0.0258756
KIF25	1.26588	1.02306	1.56632	0.0300237
IL10RA	0.775678	0.615391	0.977714	0.0314925
GBP4	0.788498	0.628963	0.988498	0.0393733
ADRB2	0.636414	0.448144	0.903779	0.0115592
BAIAP2L1	0.708264	0.576413	0.870276	0.00103078
FBLN1	0.713591	0.55022	0.925469	0.0109635
CGREF1	1.65786	1.24185	2.21325	0.000605234
APCDD1	1.45831	1.0697	1.98808	0.0170268
MLC1	1.2524	1.00036	1.56795	0.0496337
CORT	1.74596	1.33514	2.28319	4.66851e-05
LILRA6	0.655378	0.479426	0.895905	0.00807046
KCNMB1	0.698509	0.507909	0.960635	0.0273147
CCIN	0.634883	0.42432	0.949936	0.0271203
GPR65	0.733249	0.555437	0.967984	0.0285532
LAG3	0.735619	0.574296	0.942257	0.015064
COL13A1	1.52885	1.13778	2.05432	0.00485763
FMO3	0.784435	0.623879	0.986309	0.0377141
FAS	0.654091	0.508479	0.841402	0.000953166
GAB3	0.652095	0.49785	0.854129	0.00190286
DPEP2	0.687095	0.50593	0.933132	0.0162547
COL24A1	1.31988	1.03123	1.68932	0.0275131
CFI	0.711148	0.553666	0.913423	0.00760748
MFAP4	0.844274	0.74196	0.960697	0.0102194
CD209	0.762907	0.591964	0.983212	0.0365494
IFI30	0.814231	0.664712	0.997383	0.0471131
GJA5	0.586059	0.457986	0.749947	2.16488e-05
CDA	0.764323	0.59723	0.978165	0.032731
LGR6	1.29187	1.03797	1.60786	0.0218019
HIGD1B	0.709574	0.55499	0.907215	0.00620603
MORC4	0.689877	0.557982	0.852951	0.000605531
HSPA4L	1.33367	1.05079	1.69271	0.0179194
ARHGAP28	0.683679	0.538003	0.8688	0.00186887
DDO	0.730918	0.572625	0.932968	0.0118311
DMRT2	1.33697	1.06682	1.67555	0.0116835
LRMP	0.663881	0.503631	0.875119	0.00365661
ALDH1A1	0.75447	0.616863	0.922774	0.00610243
CPB1	0.72491	0.547834	0.959223	0.0243663
KCNG1	1.4555	1.01872	2.07954	0.0392201
LILRA2	0.693601	0.510147	0.943027	0.019584
ECM2	0.770208	0.620227	0.956458	0.018135
LTK	1.40783	1.06848	1.85498	0.0150734
ARMC4	1.40466	1.08861	1.81247	0.00898093
ISLR	0.783704	0.669737	0.917064	0.00236745
LGI2	0.719434	0.566895	0.913017	0.00675978
CDK6	0.654788	0.515921	0.831033	0.000497919
DNASE1L3	0.779947	0.612882	0.992552	0.0433054
COL22A1	1.17311	1.01161	1.36039	0.0346284
CATSPER1	0.747873	0.582459	0.960262	0.022733
HIST3H2BB	1.37864	1.08159	1.75727	0.00950105
FRMD1	1.33488	1.08933	1.63579	0.00535375
CD3D	0.753682	0.59277	0.958275	0.0210108
GATA3	0.652472	0.484927	0.877904	0.0048029
CD38	0.722931	0.532304	0.981826	0.0377645
CTF1	0.708191	0.545044	0.920173	0.00980364
ARX	1.5815	1.24434	2.01003	0.000179052
LOXL4	1.41354	1.08891	1.83495	0.00932802
BBOX1	0.664143	0.488756	0.902465	0.00889845
ABCB4	1.31361	1.02329	1.6863	0.0323054
COCH	1.17551	1.02149	1.35274	0.0240236
CD79A	0.594464	0.42514	0.831226	0.00236032
CD33	0.815	0.66697	0.995884	0.0454688
ABTB2	0.70791	0.536671	0.933789	0.0144932
BAIAP2L2	1.3076	1.04099	1.64249	0.0211516
CLDN1	0.773481	0.604062	0.990417	0.0417202
CLDN23	0.793145	0.635822	0.989395	0.0399293
KLK1	1.31974	1.0757	1.61915	0.00782663
HGF	0.635204	0.496979	0.811874	0.00028952
GNG4	1.2197	1.01656	1.46343	0.0326274
