# Supplementary material for: The analysis of the pyroptosis-related genes and hub gene TP63 ceRNA axis in osteosarcoma
Source: Front Immunol. 2022 Nov 1;13:974916. doi: 10.3389/fimmu.2022.974916 (PMC9664215; doi:10.3389/fimmu.2022.974916)
Supplement: Supplementary file 7 [file Table_7.xlsx]

## Sheet: Sheet1
id	coef
CORT	0.601671
CPB1	-1.39124
ARMC4	0.470463
CATSPER1	-0.762527
CD79A	-1.10584
