# Supplementary material for: The analysis of the pyroptosis-related genes and hub gene TP63 ceRNA axis in osteosarcoma
Source: Front Immunol. 2022 Nov 1;13:974916. doi: 10.3389/fimmu.2022.974916 (PMC9664215; doi:10.3389/fimmu.2022.974916)
Supplement: Supplementary file 8 [file Table_8.xlsx]

## Sheet: Table 9
gene	conMean	treatMean	logFC	pValue	fdr
BAK1	2.696	4.42788	1.73188	1.92426e-48	7.68833e-47
BAX	3.51565	4.72016	1.20451	1.01905e-37	3.99129e-37
CASP3	2.53881	4.06072	1.52191	5.25382e-43	4.11549e-42
CHMP2A	6.13231	4.94353	-1.18878	1.36206e-41	9.14529e-41
CHMP3	5.24551	3.85881	-1.3867	8.90239e-47	8.36825e-46
CHMP4A	3.99377	1.3797	-2.61407	6.94722e-48	1.0884e-46
CHMP4C	0.18511	2.15172	1.96661	1.85724e-15	3.1175e-15
CYCS	6.62962	5.4872	-1.14243	1.72491e-29	5.40471e-29
HMGB1	6.70337	5.47845	-1.22492	1.56204e-41	9.17699e-41
TP53	2.3612	4.25178	1.89058	2.85823e-08	3.95108e-08
TP63	3.68515	0.589367	-3.09579	3.10215e-47	3.64503e-46
AIM2	0.133395	1.55197	1.41858	8.81983e-18	1.59435e-17
CASP6	1.58632	2.80937	1.22305	2.03346e-41	1.06192e-40
GSDMC	1.2488	0.100479	-1.14832	1.81026e-38	7.73476e-38
NLRP1	2.35332	1.15677	-1.19655	2.79899e-35	1.01194e-34
PRKACA	6.61554	4.84202	-1.77352	3.27163e-48	7.68833e-47
PYCARD	1.21145	2.32238	1.11093	2.01315e-20	4.11383e-20
GZMA	0.290993	1.91713	1.62613	1.93792e-26	5.06012e-26
