# Supplementary material for: The analysis of the pyroptosis-related genes and hub gene TP63 ceRNA axis in osteosarcoma
Source: Front Immunol. 2022 Nov 1;13:974916. doi: 10.3389/fimmu.2022.974916 (PMC9664215; doi:10.3389/fimmu.2022.974916)
Supplement: Supplementary file 9 [file Table_9.xlsx]

## Sheet: Table 10
gene	conMean	treatMean	logFC	pValue	fdr
ADIRF-AS1	2.476	0.453387	-2.02261	6.29516e-47	2.69793e-46
NUTM2A-AS1	3.06268	0.949664	-2.11302	9.8509e-49	1.07784e-47
LINC01001	2.48948	0.0612605	-2.42822	8.48659e-49	1.07784e-47
PCBP1-AS1	3.03031	0.570645	-2.45967	8.48639e-49	1.07784e-47
H19	9.29025	5.60097	-3.68928	2.52637e-38	5.78068e-38
MIR133A1HG	2.77572	0.056631	-2.71909	1.4344e-47	6.91586e-47
ERVK3-1	3.80197	1.64053	-2.16144	8.48523e-49	1.07784e-47
LINC01563	2.14952	0.121107	-2.02842	7.53299e-46	2.60758e-45
TMEM161B-AS1	3.2693	0.753309	-2.51599	1.72145e-48	1.35661e-47
KANSL1-AS1	3.12066	0.862324	-2.25834	1.47054e-43	4.26931e-43
AC053503.6	3.01908	0.0510435	-2.96803	1.57847e-48	1.29148e-47
SH3BP5-AS1	3.40395	0.71541	-2.68854	8.80919e-49	1.07784e-47
DICER1-AS1	2.98372	0.559662	-2.42406	1.47004e-47	6.96334e-47
C14orf132	0.880964	3.57295	2.69199	2.76745e-41	7.04916e-41
MIR1-1HG	6.38871	0.144033	-6.24468	2.52574e-48	1.70541e-47
INAFM2	2.40511	4.72646	2.32136	1.90135e-46	7.66215e-46
HCG25	3.12544	0.61764	-2.5078	7.29844e-48	4.02159e-47
PRKCQ-AS1	4.19279	0.330714	-3.86208	1.00991e-48	1.07784e-47
TPTEP1	2.9027	0.309975	-2.59273	7.95273e-42	2.06465e-41
LINC01405	6.44359	0.079503	-6.36409	4.71202e-48	2.76575e-47
GUSBP11	3.06599	0.0771739	-2.98881	8.48673e-49	1.07784e-47
THUMPD3-AS1	3.83373	1.35398	-2.47975	1.29435e-48	1.15574e-47
LINC-PINT	4.48573	0.416083	-4.06964	8.48639e-49	1.07784e-47
SOX9-AS1	2.61989	0.115497	-2.50439	1.25332e-47	6.26661e-47
LINC01554	2.87395	0.0347019	-2.83925	2.52654e-48	1.70541e-47
TTN-AS1	10.4403	0.0906723	-10.3496	7.9972e-49	1.07784e-47
TRIM52-AS1	5.06622	2.87432	-2.19189	3.45346e-45	1.16554e-44
AC008592.5	2.64171	0.0417458	-2.59996	3.73159e-39	8.76113e-39
SNHG5	8.08696	4.65621	-3.43076	4.13409e-48	2.53683e-47
MAN2C1	5.92469	2.3551	-3.5696	8.4844e-49	1.07784e-47
LINC01116	0.438138	3.59365	3.15551	9.72942e-49	1.07784e-47
SNHG18	0.631465	3.06285	2.43138	7.96151e-34	1.51381e-33
BVES-AS1	2.33177	0.184548	-2.14722	4.51431e-48	2.70859e-47
AGAP2-AS1	0.794265	4.26646	3.47219	2.05998e-48	1.50323e-47
NEAT1	8.80595	4.19224	-4.61371	2.82038e-48	1.85732e-47
LBX1-AS1	3.04765	0.0169414	-3.03071	1.76465e-48	1.35661e-47
LIMD1-AS1	2.77538	0.0279921	-2.74739	8.48678e-49	1.07784e-47
LBX2-AS1	0.635033	2.93271	2.29767	1.69249e-43	4.86141e-43
DIO3OS	2.50463	0.18042	-2.32421	2.49536e-48	1.70541e-47
LINC00844	2.85059	0.110046	-2.74054	1.9728e-47	9.18372e-47
MEG3	4.76608	0.710624	-4.05546	9.41443e-44	2.79329e-43
RGS5	4.90039	2.72289	-2.1775	2.76432e-34	5.36955e-34
LINC01128	3.86714	1.12412	-2.74302	9.85056e-49	1.07784e-47
PRR34-AS1	4.57953	0.944777	-3.63476	1.41173e-48	1.19114e-47
SNHG14	5.38268	0.370206	-5.01247	8.4863e-49	1.07784e-47
AC005523.2	6.94154	0.000559747	-6.94098	8.47789e-49	1.07784e-47
NUTM2B-AS1	2.44457	0.401201	-2.04337	9.14337e-49	1.07784e-47
LINC01089	3.42493	0.835702	-2.58923	1.15761e-48	1.07784e-47
MIR4458HG	2.9009	0.826017	-2.07488	4.42034e-47	1.92499e-46
MBNL1-AS1	5.52491	0.530242	-4.99467	1.06128e-48	1.07784e-47
C10orf71-AS1	2.38477	0.0590465	-2.32573	1.03662e-46	4.30597e-46
TTC28-AS1	2.73102	0.519436	-2.21158	8.48664e-49	1.07784e-47
PKD1P6	4.37748	1.1938	-3.18368	1.80881e-48	1.35661e-47
