# Supplementary material for: The analysis of the pyroptosis-related genes and hub gene TP63 ceRNA axis in osteosarcoma
Source: Front Immunol. 2022 Nov 1;13:974916. doi: 10.3389/fimmu.2022.974916 (PMC9664215; doi:10.3389/fimmu.2022.974916)
Supplement: Supplementary file 10 [file Table_10.xlsx]

## Sheet: Table 11 (1)
gene	conMean	treatMean	logFC	pValue	fdr
hsa-mir-103a-2	0.00173854	0.776374	0.774636	6.87862e-17	1.10302e-16
hsa-mir-105-1	0.00173854	0.000802441	-0.000936098	1.47353e-46	3.30027e-46
hsa-mir-10b	0.00173854	0.985514	0.983776	2.92172e-33	5.42319e-33
hsa-mir-1184-1	0.00173854	0.000559747	-0.00117879	1.14293e-48	3.16054e-48
hsa-mir-1245a	0.00173854	1.03149	1.02976	2.2314e-10	3.23374e-10
hsa-mir-1249	0.00173854	0.605912	0.604174	1.88393e-19	3.13217e-19
hsa-mir-1253	0.00173854	0.000559747	-0.00117879	1.14293e-48	3.16054e-48
hsa-mir-1258	0.00173854	0.00076202	-0.000976519	1.47355e-46	3.30027e-46
hsa-mir-125a	0.00173854	0.000559747	-0.00117879	1.14293e-48	3.16054e-48
hsa-mir-126	0.00173854	0.859434	0.857695	1.5387e-14	2.36925e-14
hsa-mir-1260a	0.00173854	0.000559747	-0.00117879	1.14293e-48	3.16054e-48
hsa-mir-1260b	0.0240686	0.000559747	-0.0235088	1.14293e-48	3.16054e-48
hsa-mir-127	0.00173854	0.000559747	-0.00117879	1.14293e-48	3.16054e-48
hsa-mir-1275	0.00173854	0.00147761	-0.000260928	1.47353e-46	3.30027e-46
hsa-mir-1282	0.00173854	0.000559747	-0.00117879	1.14293e-48	3.16054e-48
hsa-mir-1285-1	0.00173854	0.722105	0.720367	1.51858e-14	2.36515e-14
hsa-mir-1289-2	0.00173854	0.00099121	-0.000747329	1.68048e-44	3.49123e-44
hsa-mir-129-2	0.00173854	0.000603156	-0.00113538	1.45578e-46	3.30027e-46
hsa-mir-133b	0.225518	0.1046	-0.120918	2.53508e-37	4.8724e-37
hsa-mir-135a-1	0.00173854	0.399407	0.397669	2.35066e-11	3.48103e-11
hsa-mir-135a-2	0.00173854	0.000559747	-0.00117879	1.14293e-48	3.16054e-48
hsa-mir-136	0.00173854	0.000559747	-0.00117879	1.14293e-48	3.16054e-48
hsa-mir-141	0.00173854	0.000983372	-0.000755167	1.47353e-46	3.30027e-46
hsa-mir-145	0.00173854	0.000559747	-0.00117879	1.14293e-48	3.16054e-48
hsa-mir-1468	0.00173854	0.000559747	-0.00117879	1.14293e-48	3.16054e-48
hsa-mir-1470	0.00173854	0.000559747	-0.00117879	1.14293e-48	3.16054e-48
hsa-mir-148a	0.00173854	0.723358	0.72162	1.77056e-09	2.52537e-09
hsa-mir-148b	0.00173854	0.598857	0.597118	6.78118e-17	1.09387e-16
hsa-mir-152	0.00173854	0.363234	0.361495	8.99187e-08	1.2184e-07
hsa-mir-1538	0.00173854	0.000559747	-0.00117879	1.14293e-48	3.16054e-48
hsa-mir-154	0.00173854	0.000559747	-0.00117879	1.14293e-48	3.16054e-48
hsa-mir-1587	0.00173854	0.000559747	-0.00117879	1.14293e-48	3.16054e-48
hsa-mir-15b	0.00173854	0.000559747	-0.00117879	1.14293e-48	3.16054e-48
hsa-mir-183	0.00173854	0.000889861	-0.000848678	1.68049e-44	3.49123e-44
hsa-mir-186	0.00173854	2.20808	2.20634	1.18371e-40	2.35872e-40
hsa-mir-187	0.00173854	0.000668952	-0.00106959	1.47355e-46	3.30027e-46
hsa-mir-193a	0.00173854	0.411531	0.409792	0.000811059	0.00100824
hsa-mir-1972-1	0.00173854	0.97832	0.976582	1.26565e-26	2.24178e-26
hsa-mir-199a-2	0.00173854	0.833595	0.831856	1.09011e-15	1.7276e-15
hsa-mir-210	0.0887207	0.809187	0.720466	3.17135e-15	4.99672e-15
hsa-mir-2116	0.00173854	0.595071	0.593332	1.5387e-14	2.36925e-14
hsa-mir-219a-1	0.00173854	0.274574	0.272836	5.93188e-05	7.69158e-05
hsa-mir-221	0.0244601	0.283292	0.258832	0.0236966	0.0274435
hsa-mir-2392	0.00173854	0.000680202	-0.00105834	1.47355e-46	3.30027e-46
hsa-mir-23a	0.00173854	1.49269	1.49095	7.66289e-30	1.38443e-29
hsa-mir-25	0.00173854	1.73494	1.7332	1.29995e-42	2.62901e-42
hsa-mir-2681	0.00173854	0.000559747	-0.00117879	1.14293e-48	3.16054e-48
hsa-mir-26b	0.00173854	0.314236	0.312498	1.57974e-14	2.4187e-14
hsa-mir-27a	0.00173854	0.508761	0.507023	0.000233876	0.000298964
hsa-mir-3074	0.00173854	0.000559747	-0.00117879	1.14293e-48	3.16054e-48
hsa-mir-30a	0.00173854	0.000559747	-0.00117879	1.14293e-48	3.16054e-48
hsa-mir-3118-4	0.00173854	0.000559747	-0.00117879	1.14293e-48	3.16054e-48
hsa-mir-3118-2	0.00173854	0.000559747	-0.00117879	1.14293e-48	3.16054e-48
hsa-mir-3124	0.00173854	0.000559747	-0.00117879	1.14293e-48	3.16054e-48
hsa-mir-3129	0.00173854	1.67405	1.67231	1.3327e-23	2.33007e-23
hsa-mir-3153	0.00173854	0.772586	0.770848	1.50862e-14	2.36321e-14
hsa-mir-3156-2	0.00173854	0.00149644	-0.000242098	1.75664e-42	3.52629e-42
hsa-mir-3156-3	0.00173854	0.000817213	-0.000921326	1.47353e-46	3.30027e-46
hsa-mir-3174	0.00173854	0.398485	0.396746	2.84065e-06	3.78917e-06
hsa-mir-3176	0.00173854	1.33923	1.3375	7.37303e-30	1.35006e-29
hsa-mir-3179-1	0.00173854	0.000559747	-0.00117879	1.14293e-48	3.16054e-48
hsa-mir-3179-4	0.00173854	0.000559747	-0.00117879	1.14293e-48	3.16054e-48
hsa-mir-3180-1	0.00173854	0.000559747	-0.00117879	1.14293e-48	3.16054e-48
hsa-mir-3180-2	0.00173854	0.000559747	-0.00117879	1.14293e-48	3.16054e-48
hsa-mir-3185	0.00173854	0.000559747	-0.00117879	1.14293e-48	3.16054e-48
hsa-mir-3186	0.00173854	0.518273	0.516534	0.000803691	0.00100824
hsa-mir-3187	0.00173854	0.000559747	-0.00117879	1.14293e-48	3.16054e-48
hsa-mir-3188	0.00173854	0.846639	0.8449	3.53306e-22	5.99614e-22
hsa-mir-3190	0.00173854	0.000559747	-0.00117879	1.14293e-48	3.16054e-48
hsa-mir-3195	0.00173854	0.000559747	-0.00117879	1.14293e-48	3.16054e-48
hsa-mir-3198-1	0.00173854	0.32819	0.326452	2.17115e-10	3.18045e-10
hsa-mir-3201	0.00173854	0.00154043	-0.00019811	1.47355e-46	3.30027e-46
hsa-mir-324	0.690554	0.126215	-0.564339	4.73486e-07	6.38381e-07
hsa-mir-328	0.0124765	0.00795575	-0.00452079	1.27251e-38	2.46321e-38
hsa-mir-329-1	0.00173854	0.000806668	-0.000931871	2.39252e-46	5.31453e-46
hsa-mir-331	0.00173854	0.903271	0.901532	3.99126e-25	7.02359e-25
hsa-mir-335	0.00173854	0.000559747	-0.00117879	1.14293e-48	3.16054e-48
hsa-mir-339	0.0127491	0.563549	0.5508	2.5182e-09	3.55434e-09
hsa-mir-3609	0.00173854	0.664236	0.662497	1.32314e-08	1.84727e-08
hsa-mir-3622b	0.00173854	0.000559747	-0.00117879	1.14293e-48	3.16054e-48
hsa-mir-3650	0.00173854	0.000559747	-0.00117879	1.14293e-48	3.16054e-48
hsa-mir-3651	0.00173854	0.480018	0.47828	1.7984e-09	2.55166e-09
hsa-mir-3665	0.00173854	0.000559747	-0.00117879	1.14293e-48	3.16054e-48
hsa-mir-3670-1	0.00173854	0.00142438	-0.000314157	1.70049e-44	3.49123e-44
hsa-mir-3670-4	0.00173854	0.000559747	-0.00117879	1.14293e-48	3.16054e-48
hsa-mir-3671	0.00173854	0.581724	0.579985	2.30957e-12	3.49661e-12
hsa-mir-3675	0.00173854	0.000559747	-0.00117879	1.14293e-48	3.16054e-48
hsa-mir-3677	0.00173854	0.518156	0.516418	0.000235426	0.000299532
hsa-mir-3680-1	0.00173854	0.430698	0.428959	0.00727111	0.00870799
hsa-mir-3680-2	0.00173854	0.363594	0.361855	0.0186641	0.0219502
hsa-mir-3682	0.00173854	2.18587	2.18413	1.10114e-46	2.95453e-46
hsa-mir-3685	0.00173854	2.4518	2.45006	7.29651e-37	1.37316e-36
hsa-mir-3689e	0.00173854	0.00126058	-0.000477962	1.47353e-46	3.30027e-46
hsa-mir-371a	0.00173854	0.000559747	-0.00117879	1.14293e-48	3.16054e-48
hsa-mir-372	0.00173854	0.000559747	-0.00117879	1.14293e-48	3.16054e-48
hsa-mir-378a	0.0238831	0.330481	0.306597	0.00032857	0.000416086
hsa-mir-378d-1	0.00173854	0.00135634	-0.000382201	1.47355e-46	3.30027e-46
hsa-mir-378h	0.00173854	0.633711	0.631973	6.68508e-17	1.08482e-16
hsa-mir-378j	0.0138622	0.379815	0.365953	7.18717e-05	9.27487e-05
hsa-mir-3918	0.00173854	0.000559747	-0.00117879	1.14293e-48	3.16054e-48
hsa-mir-3934	0.00173854	0.000559747	-0.00117879	1.14293e-48	3.16054e-48
hsa-mir-3935	0.00173854	0.000948372	-0.000790167	1.70052e-44	3.49123e-44
hsa-mir-3936	0.651509	1.02106	0.369555	1.26419e-22	2.19613e-22
hsa-mir-421	0.00173854	0.323178	0.32144	2.85236e-06	3.78917e-06
hsa-mir-4258	0.00173854	0.552119	0.550381	1.34285e-08	1.84727e-08
hsa-mir-4263	0.00173854	1.03056	1.02882	3.0824e-28	5.53199e-28
hsa-mir-4271	0.00173854	0.000559747	-0.00117879	1.14293e-48	3.16054e-48
hsa-mir-4273	0.00173854	0.000559747	-0.00117879	1.14293e-48	3.16054e-48
hsa-mir-4283-1	0.00173854	0.000559747	-0.00117879	1.14293e-48	3.16054e-48
hsa-mir-4290	0.00173854	0.000633043	-0.0011055	1.47355e-46	3.30027e-46
hsa-mir-4292	0.00173854	2.93937	2.93763	8.48343e-49	3.16054e-48
hsa-mir-431	0.00173854	0.000559747	-0.00117879	1.14293e-48	3.16054e-48
hsa-mir-432	0.00173854	0.000559747	-0.00117879	1.14293e-48	3.16054e-48
hsa-mir-4324	0.00173854	0.411689	0.40995	0.00728946	0.00870799
hsa-mir-433	0.0109147	0.000559747	-0.010355	1.14293e-48	3.16054e-48
hsa-mir-4441	0.00173854	0.000920304	-0.000818235	1.47353e-46	3.30027e-46
hsa-mir-4444-2	0.00173854	0.582839	0.581101	2.19506e-10	3.19818e-10
hsa-mir-4477a	0.00173854	0.438603	0.436864	0.00730785	0.00870799
hsa-mir-4477b	0.00173854	3.10647	3.10473	1.19137e-44	2.62488e-44
hsa-mir-4479	0.00173854	0.590929	0.58919	1.3508e-05	1.77702e-05
hsa-mir-4482	0.00173854	0.750199	0.74846	2.32352e-12	3.49818e-12
hsa-mir-4489	0.00173854	0.500389	0.498651	2.81739e-06	3.77976e-06
hsa-mir-4492	0.00173854	0.000559747	-0.00117879	1.14293e-48	3.16054e-48
hsa-mir-4509-1	0.00173854	0.000559747	-0.00117879	1.14293e-48	3.16054e-48
hsa-mir-4509-3	0.00173854	0.000559747	-0.00117879	1.14293e-48	3.16054e-48
hsa-mir-4516	0.00173854	0.303122	0.301384	0.00738182	0.00873569
hsa-mir-4519	0.00173854	0.000559747	-0.00117879	1.14293e-48	3.16054e-48
hsa-mir-4524b	0.0214669	0.0183528	-0.00311411	1.72932e-31	3.18807e-31
hsa-mir-4527	0.00173854	0.000559747	-0.00117879	1.14293e-48	3.16054e-48
hsa-mir-454	0.00173854	0.243454	0.241716	0.000793963	0.00100076
hsa-mir-4638	0.00173854	0.000559747	-0.00117879	1.14293e-48	3.16054e-48
hsa-mir-4653	0.00173854	0.597325	0.595586	1.92412e-13	2.92942e-13
hsa-mir-4656	0.00173854	0.000559747	-0.00117879	1.14293e-48	3.16054e-48
hsa-mir-4661	0.00173854	0.00143588	-0.000302655	1.70052e-44	3.49123e-44
hsa-mir-4664	0.00173854	1.21133	1.20959	1.34285e-08	1.84727e-08
hsa-mir-4670	0.00173854	0.561389	0.559651	8.46359e-08	1.1584e-07
hsa-mir-4695	0.00173854	0.000559747	-0.00117879	1.14293e-48	3.16054e-48
hsa-mir-4704	0.00173854	0.000559747	-0.00117879	1.14293e-48	3.16054e-48
hsa-mir-4705	0.00173854	0.000559747	-0.00117879	1.14293e-48	3.16054e-48
hsa-mir-4713	0.00173854	0.000559747	-0.00117879	1.14293e-48	3.16054e-48
hsa-mir-4737	0.00173854	0.900342	0.898603	3.56227e-22	5.99614e-22
hsa-mir-4740	0.00173854	1.20627	1.20453	2.89206e-33	5.40517e-33
hsa-mir-4746	0.00173854	0.000559747	-0.00117879	1.14293e-48	3.16054e-48
hsa-mir-4749	0.00173854	0.000559747	-0.00117879	1.14293e-48	3.16054e-48
hsa-mir-4752	0.00173854	0.000839941	-0.000898598	1.47353e-46	3.30027e-46
hsa-mir-4767	0.00173854	0.790674	0.788935	2.284e-11	3.40091e-11
hsa-mir-4768	0.00173854	1.18018	1.17844	1.09011e-15	1.7276e-15
hsa-mir-487a	0.00173854	0.000559747	-0.00117879	1.14293e-48	3.16054e-48
hsa-mir-490	0.00173854	0.000559747	-0.00117879	1.14293e-48	3.16054e-48
hsa-mir-4999	0.00173854	0.420372	0.418633	2.06668e-10	3.04386e-10
hsa-mir-5094	0.00173854	1.36317	1.36143	3.50403e-22	5.99614e-22
hsa-mir-514a-3	0.00173854	0.000559747	-0.00117879	1.14293e-48	3.16054e-48
hsa-mir-5186	0.00173854	0.00098702	-0.000751519	1.47355e-46	3.30027e-46
hsa-mir-5190	0.00173854	0.676949	0.67521	1.33624e-08	1.84727e-08
hsa-mir-5191	0.0117158	0.258627	0.246911	0.00095489	0.00118162
hsa-mir-548aa-1	0.00173854	0.371894	0.370155	0.0025529	0.00314471
hsa-mir-548ad	0.00173854	0.000559747	-0.00117879	1.14293e-48	3.16054e-48
hsa-mir-548ae-2	0.00173854	0.00146202	-0.000276519	1.47355e-46	3.30027e-46
hsa-mir-548aj-2	0.00173854	0.000559747	-0.00117879	1.14293e-48	3.16054e-48
hsa-mir-548aw	0.00173854	0.000559747	-0.00117879	1.14293e-48	3.16054e-48
hsa-mir-548bb	0.00173854	0.000559747	-0.00117879	1.14293e-48	3.16054e-48
hsa-mir-548h-4	0.00173854	0.000559747	-0.00117879	1.14293e-48	3.16054e-48
hsa-mir-548h-5	0.00173854	0.000559747	-0.00117879	1.14293e-48	3.16054e-48
hsa-mir-548i-3	0.00173854	0.00102761	-0.000710928	1.70052e-44	3.49123e-44
hsa-mir-548i-4	0.00173854	0.000559747	-0.00117879	1.14293e-48	3.16054e-48
hsa-mir-553	0.00173854	0.84374	0.842001	1.81283e-19	3.03258e-19
hsa-mir-5571	0.00173854	0.00133767	-0.000400871	1.70052e-44	3.49123e-44
hsa-mir-558	0.00173854	0.26124	0.259501	0.00730785	0.00870799
hsa-mir-5581	0.00173854	1.03563	1.03389	3.56228e-22	5.99614e-22
hsa-mir-5587	0.00173854	1.04395	1.04221	3.50403e-22	5.99614e-22
hsa-mir-5695	0.00173854	0.677591	0.675853	6.63753e-17	1.08482e-16
hsa-mir-5697	0.00173854	0.393136	0.391398	0.00732628	0.00870799
hsa-mir-570	0.00173854	3.33211	3.33037	1.04886e-46	2.87113e-46
hsa-mir-5701-1	0.00173854	0.000559747	-0.00117879	1.14293e-48	3.16054e-48
hsa-mir-5701-3	0.00173854	0.000559747	-0.00117879	1.14293e-48	3.16054e-48
hsa-mir-5704	0.00173854	0.000559747	-0.00117879	1.14293e-48	3.16054e-48
hsa-mir-573	0.00173854	0.569938	0.568199	8.54287e-08	1.16338e-07
hsa-mir-581	0.00173854	0.581907	0.580168	1.72507e-09	2.47351e-09
hsa-mir-589	0.00173854	1.31959	1.31785	1.27012e-42	2.58798e-42
hsa-mir-590	0.00173854	1.40312	1.40138	7.06495e-37	1.33888e-36
hsa-mir-593	0.00173854	0.384336	0.382597	0.00081106	0.00100824
hsa-mir-6080	0.00173854	0.000559747	-0.00117879	1.14293e-48	3.16054e-48
hsa-mir-6082	0.00173854	0.000966778	-0.000771761	1.47353e-46	3.30027e-46
hsa-mir-6126	0.00173854	0.000559747	-0.00117879	1.14293e-48	3.16054e-48
hsa-mir-613	0.00173854	0.369866	0.368127	0.00719814	0.00870799
hsa-mir-616	0.00173854	1.13728	1.13555	7.44445e-30	1.35399e-29
hsa-mir-619	0.00173854	0.370664	0.368925	0.0187913	0.0219502
hsa-mir-621	0.00173854	4.26677	4.26503	8.48348e-49	3.16054e-48
hsa-mir-635	0.00173854	3.66509	3.66335	8.48367e-49	3.16054e-48
hsa-mir-643	0.00173854	0.365061	0.363323	0.00732628	0.00870799
hsa-mir-647	0.00173854	2.25062	2.24888	1.10112e-46	2.95453e-46
hsa-mir-6507	0.00173854	0.000559747	-0.00117879	1.14293e-48	3.16054e-48
hsa-mir-6511a-4	0.00173854	0.000559747	-0.00117879	1.14293e-48	3.16054e-48
hsa-mir-6511a-1	0.00173854	0.000559747	-0.00117879	1.14293e-48	3.16054e-48
hsa-mir-659	0.00173854	0.440646	0.438907	1.72507e-09	2.47351e-09
hsa-mir-660	0.0116858	0.00725398	-0.0044318	1.40247e-40	2.77423e-40
hsa-mir-662	0.00173854	0.000559747	-0.00117879	1.14293e-48	3.16054e-48
hsa-mir-6720	0.00173854	0.000559747	-0.00117879	1.14293e-48	3.16054e-48
hsa-mir-6735	0.00173854	0.000559747	-0.00117879	1.14293e-48	3.16054e-48
hsa-mir-6739	0.00173854	0.60597	0.604232	1.32314e-08	1.84727e-08
hsa-mir-6744	0.00173854	0.000559747	-0.00117879	1.14293e-48	3.16054e-48
hsa-mir-6745	0.125924	0.0192433	-0.10668	2.80375e-27	4.99878e-27
hsa-mir-6753	0.0824132	0.396097	0.313684	5.42384e-05	7.10078e-05
hsa-mir-6760	0.00173854	0.000559747	-0.00117879	1.14293e-48	3.16054e-48
hsa-mir-6770-3	0.00173854	0.000792702	-0.000945837	1.47355e-46	3.30027e-46
hsa-mir-6772	0.00173854	0.474338	0.4726	0.000227018	0.000291573
hsa-mir-6797	0.00173854	0.413114	0.411375	5.86861e-05	7.64612e-05
hsa-mir-6803	0.00173854	0.000559747	-0.00117879	1.14293e-48	3.16054e-48
hsa-mir-6818	0.00173854	0.000559747	-0.00117879	1.14293e-48	3.16054e-48
hsa-mir-6833	0.00173854	0.000559747	-0.00117879	1.14293e-48	3.16054e-48
hsa-mir-6839	0.00173854	0.00162621	-0.000112326	1.47353e-46	3.30027e-46
hsa-mir-6857	0.00173854	0.000559747	-0.00117879	1.14293e-48	3.16054e-48
hsa-mir-6859-1	0.00173854	0.164833	0.163094	0.00730785	0.00870799
hsa-mir-6892	0.0285496	0.0275336	-0.00101603	1.1149e-38	2.17364e-38
hsa-mir-7106	0.00173854	0.000559747	-0.00117879	1.14293e-48	3.16054e-48
hsa-mir-7111	0.00173854	0.758012	0.756274	6.68508e-17	1.08482e-16
hsa-mir-7161	0.00173854	0.000559747	-0.00117879	1.14293e-48	3.16054e-48
hsa-mir-758	0.00173854	0.00111269	-0.000625848	1.70052e-44	3.49123e-44
hsa-mir-762	0.00173854	0.000559747	-0.00117879	1.14293e-48	3.16054e-48
hsa-mir-765	0.0119954	0.296851	0.284856	3.47184e-06	4.5896e-06
hsa-mir-767	0.00173854	0.000559747	-0.00117879	1.14293e-48	3.16054e-48
hsa-mir-7853	0.00817401	0.00576753	-0.00240647	3.54432e-37	6.76416e-37
hsa-mir-7856	0.00173854	0.50276	0.501021	0.0187488	0.0219502
hsa-mir-8055	0.00173854	0.403627	0.401888	2.28401e-11	3.40091e-11
hsa-mir-8057	0.00173854	0.000559747	-0.00117879	1.14293e-48	3.16054e-48
hsa-mir-8062	0.00173854	0.000673384	-0.00106516	1.47355e-46	3.30027e-46
hsa-mir-8066	0.00173854	1.32951	1.32777	3.86226e-18	6.38215e-18
hsa-mir-8069-2	0.00173854	0.000559747	-0.00117879	1.14293e-48	3.16054e-48
hsa-mir-8079	0.00173854	0.000559747	-0.00117879	1.14293e-48	3.16054e-48
hsa-mir-8084	0.00173854	0.000559747	-0.00117879	1.14293e-48	3.16054e-48
hsa-mir-944	0.00173854	0.00125968	-0.00047886	1.70052e-44	3.49123e-44
hsa-mir-98	0.00173854	0.190427	0.188689	0.0191775	0.0223052
hsa-let-7d	0.00173854	1.69942	1.69769	9.65984e-39	1.89697e-38
hsa-let-7e	0.00173854	0.000559747	-0.00117879	1.14293e-48	3.16054e-48
