# Supplementary material for: The analysis of the pyroptosis-related genes and hub gene TP63 ceRNA axis in osteosarcoma
Source: Front Immunol. 2022 Nov 1;13:974916. doi: 10.3389/fimmu.2022.974916 (PMC9664215; doi:10.3389/fimmu.2022.974916)
Supplement: Supplementary file 11 [file Table_11.xlsx]

## Sheet: 灰度分析
样本编号	cleaved-Caspase-1	β-actin	比值	相对表达量
A2	251.11	950.27	0.264251	1
B2	269.18	964.25	0.27916	1.05642
C2	118.85	940.95	0.126309	0.477987
D2	383.13	952.07	0.402418	1
E2	387.05	962.41	0.402167	0.999378
F2	151.68	955.32	0.158774	0.39455
样本编号	cleaved-Caspase-4	β-actin	比值	相对表达量
A2	282.28	973.49	0.289967	1
B2	298.09	993.61	0.300007	1.03462
C2	125.49	976.64	0.128492	0.443125
D2	421.15	979.93	0.429776	1
E2	434.65	987.25	0.440263	1.0244
F2	205.63	980.24	0.209775	0.488104
样本编号	GSDMD	β-actin	比值	相对表达量
A2	648.86	659.94	0.983211	1
B2	630.52	640.61	0.984249	1.00106
C2	760.61	662.66	1.14781	1.16741
D2	688.28	650.94	1.05736	1
E2	690.44	656.31	1.052	0.99493
F2	837.2	652.26	1.28354	1.2139
样本编号	GSDMD-N	β-actin	比值	相对表达量
A2	245.71	659.94	0.372322	1
B2	249.92	640.61	0.390128	1.04783
C2	131.59	662.66	0.198578	0.533352
D2	280.06	650.94	0.430239	1
E2	286.43	656.31	0.436425	1.01438
F2	179.42	652.26	0.275074	0.639352
样本编号	GSDME	β-actin	比值	相对表达量
A2	296.29	746.03	0.397156	1
B2	302.69	757.61	0.399533	1.00599
C2	158.05	750.51	0.21059	0.530246
D2	542.54	749.38	0.723985	1
E2	564.31	748.75	0.753669	1.041
F2	259.52	755.57	0.343476	0.474424
样本编号	cleaved-Caspase-3	β-actin	比值	相对表达量
A2	153.14	450.28	0.340099	1
B2	157.58	461.54	0.341422	1.00389
C2	120.58	470.02	0.256542	0.754315
D2	372.76	521.19	0.715209	1
E2	375.05	530.07	0.707548	0.989288
F2	246.24	521.58	0.472104	0.660092
样本编号	cleaved-Caspase-8	β-actin	比值	相对表达量
A2	311.11	889.41	0.349794	1
B2	313.23	900.16	0.347971	0.994791
C2	202.38	902.61	0.224216	0.640996
D2	447.37	893.62	0.500627	1
E2	457.23	887.97	0.514916	1.02854
F2	288.53	881.15	0.327447	0.654074
样本编号	cleaved-Caspase-1	β-actin	比值	相对表达量
A3	313.42	509.88	0.614694	1
B3	326.78	512.06	0.638167	1.03819
C3	203.39	520.25	0.390947	0.636002
D3	537.33	531.34	1.01127	1
E3	564.81	538.27	1.04931	1.03761
F3	429.99	525.21	0.818701	0.809574
样本编号	cleaved-Caspase-4	β-actin	比值	相对表达量
A3	175.48	738.75	0.237536	1
B3	178.21	759.34	0.234691	0.98802
C3	122.38	758.79	0.161283	0.678983
D3	358.29	747.94	0.479036	1
E3	354.97	744.14	0.47702	0.995793
F3	189.25	734.54	0.257644	0.537839
样本编号	GSDMD	β-actin	比值	相对表达量
A3	423.19	760.81	0.556236	1
B3	418.54	762.54	0.548876	0.986768
C3	451.33	770.68	0.585626	1.05284
D3	463.07	755.56	0.612883	1
E3	465.19	753.77	0.617151	1.00696
F3	524.37	749.42	0.699701	1.14165
样本编号	GSDMD-N	β-actin	比值	相对表达量
A3	164.77	760.81	0.216572	1
B3	156.26	762.54	0.20492	0.946201
C3	106.34	770.68	0.137982	0.637119
D3	166.59	755.56	0.220485	1
E3	153.57	753.77	0.203736	0.924033
F3	112.59	749.42	0.150236	0.681388
样本编号	GSDME	β-actin	比值	相对表达量
A3	323.35	960.82	0.336535	1
B3	317.64	952.41	0.333512	0.991015
C3	183.08	968.68	0.188999	0.561603
D3	472.12	955.51	0.494103	1
E3	488.09	940.77	0.51882	1.05002
F3	280.51	949.43	0.295451	0.597955
样本编号	cleaved-Caspase-3	β-actin	比值	相对表达量
A3	272.41	746.54	0.364897	1
B3	286.32	738.04	0.387946	1.06317
C3	174.28	731.41	0.238279	0.653005
D3	643.57	745.89	0.862822	1
E3	666.44	741.32	0.898991	1.04192
F3	347.79	736.74	0.472066	0.547119
样本编号	cleaved-Caspase-8	β-actin	比值	相对表达量
A3	514.81	1034.1	0.497834	1
B3	508.99	1030.9	0.493734	0.991764
C3	174.61	1020.1	0.171169	0.343829
D3	784.54	1025.2	0.765256	1
E3	799.35	1028.8	0.776973	1.01531
F3	406.73	1023.1	0.397547	0.519495

## Sheet: 信息表
一抗	稀释比例	孵育条件	二抗	稀释比例	孵育条件	目的分子量	抗体厂家	抗体货号
cleaved-Caspase-1 antibody	1：500	4℃ 过夜	羊抗兔IgG-HRP	1：5000	37℃ 45min	20kDa	wanleibio	WL02996a
cleaved-Caspase-4 antibody	1：1000	4℃ 过夜	羊抗兔IgG-HRP	1：5000	37℃ 45min	25kDa	Affinity	#AF5373
GSDME antibody	1：1000	4℃ 过夜	羊抗兔IgG-HRP	1：5000	37℃ 45min	36kDa	ABclonal	A7432
cleaved-Caspase-3 antibody	1：500	4℃ 过夜	羊抗兔IgG-HRP	1：5000	37℃ 45min	17kDa	wanleibio	WL01992
GSDMD-N antibody	1：1000	4℃ 过夜	羊抗兔IgG-HRP	1：5000	37℃ 45min	37/53kDa	Affinity	AF12275
cleaved-Caspase-8 antibody	1：1000	4℃ 过夜	羊抗兔IgG-HRP	1：5000	37℃ 45min	18kDa	Affinity	#AF5267
